# Supplementary material for: Correction: The Effect of Cold Showering on Health and Work: A Randomized Controlled Trial
Source: PLoS One. 2018 Aug 2;13(8):e0201978. doi: 10.1371/journal.pone.0201978 (PMC6072101; doi:10.1371/journal.pone.0201978)
Supplement: S1 File — This file includes the data underlying Table 2. (XLSX) [file pone.0201978.s001.xlsx]

## Sheet: veruimpct
						90 days sickness absence	90 days illness
Rijlabels	Som van Nmetverzuim	Som van Nillnes	Som van N_geteld			%	%
1	179	395	608			0.294	0.65				29.4% (179/608)	65% (395/608)
2	196	365	577			0.34	0.633				34% (196/577)	63.3% (365/577)
3	195	380	589			0.331	0.645				33.1% (195/589)	64.5% (380/589)
4	185	368	531			0.348	0.693				34.8% (185/531)	69.3% (368/531)
Eindtotaal	755	1508	2305

## Sheet: Blad3
Rijlabels	Max van ZIEKTEVERZUIM90	Max van ZIEKTEGEVOEL90
1	62	56
2	29	60
3	40	70													0.00833333
4	51	90
Eindtotaal	62	90

## Sheet: COOL totaal met baseline gegeve
sid	groep_bl	Geslacht	Leeftijd	werkzaam	Woonsituatie	Sport	BMI	ZIEKTEVERZUIM30	ZIEKTEGEVOEL30	ZIEKTEVERZUIM90	ZIEKTEGEVOEL90	Nmetverzuim	Nillnes	N_geteld
1	2						21.1389	0	0	0	0	0	0	1
2	2						22.5509	2	17	2	17	1	1	1
3	4						22.0522	0	0			0	0	0
4	2						23.9869	0	0			0	0	0
5	4						22.2041	0	0	0	0	0	0	1
6	1						20.4382	1	5			0	0	0
7	2						29.7521	0	0	0	0	0	0	1
8	1						23.4375	1	15			0	0	0
9	4						22.3403	3	3	2	4	1	1	1
10	1						16.901	0	0			0	0	0
11	4						26.8817	0	2			0	0	0
12	2						18.3058	0	0	0	0	0	0	1
13	2						21.7982	0	0			0	0	0
14	1						21.8573	1	1	4	6	1	1	1
15	1							0	0	0	2	0	1	1
16	3						22.0968	0	2	0	0	0	0	1
17	1						22.4712	0	1	0	0	0	0	1
18	1						21.4536	0	0			0	0	0
19	3						21.3039	0	2	0	0	0	0	1
20	2						19.257	0	0	0	1	0	1	1
21	3						23.939	0	4	2	5	1	1	1
22	1						22.4913	6	10	0	0	0	0	1
23	4						28.3108	0	4			0	0	0
24	4						24.6914	0	0			0	0	0
25	2						18.5992	0	0			0	0	0
26	3						25.0593	0	1	0	2	0	1	1
27	4						24.8016	2	2	1	5	1	1	1
28	4						19.2653	0	0			0	0	0
29	1						19.7232	1	3			0	0	0
30	3						20.898	0	1	6	10	1	1	1
31	3						19.487	0	1			0	0	0
32	1						22.5981	1	4			0	0	0
33	3						24.6711	0	3	1	7	1	1	1
34	2						24.5693	0	2	4	2	1	1	1
35	2						21.3578	13	6	6	0	1	0	1
36	1						20.679	0	0	0	5	0	1	1
37	1									0	0	0	0	1
38	3						20.2812	0	0	0	0	0	0	1
39	2						23.1241	2	5			0	0	0
40	3						22.8395	0	0	0	0	0	0	1
41	3							1	6			0	0	0
42	1						25.1559	1	1			0	0	0
43	4						22.7204	0	0	0	4	0	1	1
44	3						26.4463	0	0			0	0	0
45	1						22.4059	0	0			0	0	0
46	2						22.8194	0	4	0	0	0	0	1
47	4						18.6709	0	0			0	0	0
48	3						26.5731	2	3			0	0	0
49	2									0	0	0	0	1
50	2						20.8307	4	7	6	12	1	1	1
51	1						24.1115	0	2			0	0	0
52	3						22.4913	0	2			0	0	0
53	4						24.2188	0	0	0	2	0	1	1
54	2									2	5	1	1	1
55	2						20.9905	0	1			0	0	0
56	3						24.8356	1	5			0	0	0
57	1						20.0177	1	2			0	0	0
58	2									1	0	1	0	1
59	2						22.4082	0	0	0	0	0	0	1
60	3						20.3704	0	10			0	0	0
61	2						25.2826	0	0	0		0	1	1
62	4						31.1227	0	1			0	0	0
63	2						22.546	0	3	0	3	0	1	1
64	2									0	2	0	1	1
65	1							0	0	0	0	0	0	1
66	4									0	0	0	0	1
67	2						20.8756	0	2	0	2	0	1	1
68	4						24.968	0	0	0	2	0	1	1
69	3									0	5	0	1	1
70	2							0	0	0	0	0	0	1
71	4									0	5	0	1	1
72	2						20.0155	0	0	1	3	1	1	1
73	4									6	6	1	1	1
74	2									0	0	0	0	1
75	3						30.0041	0	0	2	5	1	1	1
76	2						26.0351	0	0	0	0	0	0	1
77	3						20.8086	1	3	2	2	1	1	1
78	2						25.2595	1	4	0	4	0	1	1
79	2									0	3	0	1	1
80	1							0	0	0	0	0	0	1
81	1						24.1633	0	0			0	0	0
82	1						23.8895	0	2			0	0	0
83	2							0	0			0	0	0
84	4						28.4005	0	0	0	8	0	1	1
85	2						27.3438	0	0	0	0	0	0	1
86	2									0	2	0	1	1
87	1						25.464	0	3			0	0	0
88	3						27.4406	0	3	0	2	0	1	1
89	1						22.0243	0	5	2	2	1	1	1
90	1						22.7615	0	0	0	0	0	0	1
91	1						19.8347	0	1			0	0	0
92	1						23.04	0	4	4	5	1	1	1
93	3									0	8	0	1	1
94	1									0	0	0	0	1
95	1						23.5294	0	5			0	0	0
96	1						20.3383	2	4	0	3	0	1	1
97	1						20.0474	0	1			0	0	0
98	4									0	3	0	1	1
99	1						21.7079	0	0			0	0	0
100	3						21.7993	0	0			0	0	0
101	2						22.3954	1	5			0	0	0
102	1						22.5981	0	0	4	4	1	1	1
103	1						22.5306	0	5	6	6	1	1	1
104	1						20.2449	0	0			0	0	0
105	2						22.3055	1	3			0	0	0
106	4									5	4	1	1	1
107	2						22.0688	0	0	0	0	0	0	1
108	3									2	3	1	1	1
109	3						24.7206	6	0	6	0	1	0	1
110	4						19.7055	0	3	1	2	1	1	1
111	3									0	4	0	1	1
112	1						23.3341	21	21			0	0	0
113	3						23.1162	0	0	0	0	0	0	1
114	4									0	1	0	1	1
115	2						23.3556	0	4	4	4	1	1	1
116	1						25.763	0	0	1	0	1	0	1
117	3									0	2	0	1	1
118	3						21.7456	6	6			0	0	0
119	4						22.921	0	1			0	0	0
120	3						23.3341	0	0			0	0	0
121	2						20.5289	5	10			0	0	0
122	2						24.6181	0	0			0	0	0
123	1						29.0006	3	3			0	0	0
124	2							0	0	0	0	0	0	1
125	2						25.1651	0	1			0	0	0
126	4						21.1553	0	0			0	0	0
127	2						28.7821	2	5			0	0	0
128	2									3	6	1	1	1
129	1						25.8645	0	0	0	4	0	1	1
130	2						23.4277	0	4			0	0	0
131	3						24.1517	0	0	0	14	0	1	1
132	1							0	0	0	0	0	0	1
133	1						22.3081	0	6	1	2	1	1	1
134	1						23.1206	0	2	0	6	0	1	1
135	2									1	2	1	1	1
136	2						22.8624	0	1			0	0	0
137	2						17.9592	0	5			0	0	0
138	1						22.8395	6	0			0	0	0
139	1						34.2857	3	3			0	0	0
140	1						24.0882	0	2	0	1	0	1	1
141	1							0	7	0	7	0	1	1
142	1						20.0773	0	0			0	0	0
143	1	2	51	1	1	1	29.6556	0	0	3	35	1	1	1
144	1	2	29	2	1	1	19.4444	3	6			0	0	0
145	1	2	56	2	3	1				1	0	1	0	1
146	1	1	31	2	1	1	25.1063	0	1	0	0	0	0	1
147	1	2	46	2	3	2	21.2245	0	3	0	0	0	0	1
148	1	2	43	2	3	1	25.5102	0	0	0	0	0	0	1
149	1	2	30	2	2	1	22.1297	0	0	0	3	0	1	1
150	1	2	31	1	3	1	27.6361	5	5			0	0	0
151	1	2	34	2	2	1						0	0	0
152	1	2	51	2	3	1	23.6713	0	0	0	0	0	0	1
153	1	1	61	2	2	1	21.4346	0	2	1	1	1	1	1
154	1	2	49	2	3	2	30.0838	0	0	0	6	0	1	1
155	1	2	28	2	1	1						0	0	0
156	1	2	43	1	3	1	34.0203	0	2	0	5	0	1	1
157	1	1	38	2	2	2						0	0	0
158	1	2	36	2	1	1	24.841	0	0	0	10	0	1	1
159	1	2	43	2	1	1	22.921	0	0	0	4	0	1	1
160	1	2	33	1	2	2	21.3039	0	0	0	0	0	0	1
161	1	2	52	2	2	2	24.2215	0	0	0	2	0	1	1
162	1	2	24	1	1	2	18.6851	0	1			0	0	0
163	1	1	44	2	3	1	24.9337	0	2	0	2	0	1	1
164	1	2	45	2	3	1	20.8611	0	0	0	2	0	1	1
165	1	2	42	1	3	1				0	4	0	1	1
166	1	2	39	2	2	1	20.6174	0	0	6	30	1	1	1
167	1	2	36	2	1	1	18.9292	0	0	0	1	0	1	1
168	1	2	52	1	3	1	21.3675	0	0	0	0	0	0	1
169	1	2	44	2	1	2	20.7476	0	0	2	2	1	1	1
170	1	2	46	2	2	1	32.4662	0	0	0	0	0	0	1
171	1	1	27	2	1	1						0	0	0
172	1	2	64	1	2	1	16.901	0	2	0	0	0	0	1
173	1	2	51	1	2	2	24.9135	0	2	0	0	0	0	1
174	1	2	20	1	1	1	22.6474	0	0	0	1	0	1	1
175	1	2	45	2	1	2	28.7317	0	0	0	3	0	1	1
176	1	2	26	2	2	1	21.1073	2	2			0	0	0
177	1	2	24	2	2	1	24.4646	0	4	0	1	0	1	1
178	1	2	52	2	2	1	30.1194	0	0	0	0	0	0	1
179	1	2	61	1	2	2	26.449	0	0	0	0	0	0	1
180	1	2	27	2	2	1	19.0311	0	0	0	2	0	1	1
181	1	2	52	1	3	1	33.705	0	0	0	1	0	1	1
182	1	2	26	2	2	1						0	0	0
183	1	2	26	2	2	1						0	0	0
184	1	2	50	1	3	1				0	3	0	1	1
185	1	2	47	2	1	1	23.6203	0	0	0	2	0	1	1
186	1	2	45	2	2	1	24.093	0	3	0	0	0	0	1
187	1	2	46	2	2	2	33.4124	6	16	1	2	1	1	1
188	1	2	48	2	3	1	21.4844	0	0	6	6	1	1	1
189	1	2	41	1	3	1	21.2953	0	4	0	0	0	0	1
190	1	2	26	1	2	1	20.3383	0	2	0	6	0	1	1
191	1	2	36	1	3	1	20.0474	0	0	0	3	0	1	1
192	1	2	28	2	1	1	25.4694	2	6	0	2	0	1	1
193	1	2	61	2	2	1	18.2531	0	0			0	0	0
194	1	2	53	1	3	2	29.7339	2	3	0	2	0	1	1
195	1	2	63	1	1	2	22.5981	0	0	3	3	1	1	1
196	1	2	41	2	1	1						0	0	0
197	1	2	23	1	2	1	21.6041	0	1			0	0	0
198	1	2	42	1	1	1						0	0	0
199	1	2	34	1	3	1	19.5312	0	0	0	0	0	0	1
200	1	1	23	1	1	2						0	0	0
201	1	2	19	1	1	2						0	0	0
202	1	1	28	2	2	1	22.6468	0	0	0	0	0	0	1
203	1	1	55	2	3	1	22.2753	0	1	0	6	0	1	1
204	1	1	37	2	3	1						0	0	0
205	1	2	63	2	2	1	29.0006	3	3	0	2	0	1	1
206	1	2	34	2	1	1						0	0	0
207	1	2	31	2	2	1	21.2585	0	1	0	0	0	0	1
208	1	2	58	2	2	1	18.7242	0	0	0	0	0	0	1
209	1	2	31	2	2	1		2	3	2	3	1	1	1
210	1	1	33	2	3	1	21.9525	0	0	4	6	1	1	1
211	1	2	44	2	1	1	24.8163	0	1	1	6	1	1	1
212	1	1	65	1	2	1	25.2174	0	4	0	3	0	1	1
213	1	1	52	2	3	1	23.8754	0	0	6	14	1	1	1
214	1	1	33	1	3	1	20.7756	0	6	0	5	0	1	1
215	1	1	24	2	1	2	20.8328	0	1	5	6	1	1	1
216	1	1	49	1	3	1	28.9941	0	2	0	0	0	0	1
217	1	1	20	1	1	1	21.6049	5	5			0	0	0
218	1	1	32	2	3	1	21.9365	0	1	0	2	0	1	1
219	1	1	31	2	1	1						0	0	0
220	1	2	45	2	3	1	19.6283	0	2	2	14	1	1	1
221	1	2	43	1	3	1	22.5981	0	1	0	1	0	1	1
222	1	1	35	2	3	1	23.9995	0	0	0	1	0	1	1
223	1	2	24	1	1	1	21.436	0	0			0	0	0
224	1	2	55	2	1	1	32.112	6	5	2	2	1	1	1
225	1	1	48	2	3	1	21.7982	0	0	1	2	1	1	1
226	1	1	63	2	1	1	28.7211	0	0	0	0	0	0	1
227	1	2	49	1	3	2	23.2835	0	0	0	2	0	1	1
228	1	1	62	2	2	1	23.9869	0	0	0	0	0	0	1
229	1	2	47	1	3	2						0	0	0
230	1	2	44	2	1	1	19.708	0	0	0	6	0	1	1
231	1	1	52	2	3	1	23.04	0	2	3	2	1	1	1
232	1	2	27	1	1	1	23.1634	0	0	0	3	0	1	1
233	1	2	23	2	1	1	23.1084	0	6	0	6	0	1	1
234	1	2	42	1	1	1	19.0311	0	4	0	0	0	0	1
235	1	1	37	2	3	1	25.7552	0	0	0	3	0	1	1
236	1	1	21	2	2	2						0	0	0
237	1	2	50	2	3	1	33.8021	2	0	0	5	0	1	1
238	1	2	26	2	1	1	22.3081	0	6	0	2	0	1	1
239	1	2	29	2	1	1	21.9138	0	1			0	0	0
240	1	2	46	1	3	1	26.9598	2	6	0	2	0	1	1
241	1	2	32	1	2	1	22.0386	0	5	1	4	1	1	1
242	1	2	48	2	3	2	19.8177	0	2	0	0	0	0	1
243	1	2	40	1	3	1	24.7409	0	4	0	0	0	0	1
244	1	1	32	2	2	1	22.0384	0	0	0	0	0	0	1
245	1	2	48	2	1	2	29.7619	0	0			0	0	0
246	1	2	55	1	2	1				0	0	0	0	1
247	1	2	54	2	2	1				0	0	0	0	1
248	1	2	53	1	3	1	22.68	0	0	0	0	0	0	1
249	1	1	32	2	3	1	24.2587	0	0	0	0	0	0	1
250	1	1	28	2	2	1						0	0	0
251	1	1	44	2	3	1	25.6489	0	0	0	0	0	0	1
252	1	2	51	1	1	2	24.3375	0	0	0	0	0	0	1
253	1	1	23	1	1	1	24.3072	0	1	0	0	0	0	1
254	1	2	27	1	1	1	20.9024	0	3	0	0	0	0	1
255	1	2	54	1	3	1	23.3355	0	3	0	2	0	1	1
256	1	1	57	2	3	1	26.595	0	3			0	0	0
257	1	2	45	1	3	1	22.231	0	1	0	0	0	0	1
258	1	2	40	1	3	2	19.3962	0	1	0	4	0	1	1
259	1	2	38	1	3	1						0	0	0
260	1	2	40	2	3	1	24.858	5	6	0	0	0	0	1
261	1	1	39	2	1	1	22.0968			0	3	0	1	1
262	1	1	27	1	1	1	32.5373	0	5			0	0	0
263	1	2	35	2	3	1	19.7232	0	0			0	0	0
264	1	2	41	1	3	1						0	0	0
265	1	2	41	1	3	1	22.8571	0	1	0	3	0	1	1
266	1	2	33	2	2	1	20.2812	0	0	0	1	0	1	1
267	1	2	43	1	2	2	21.1389	0	0	2	4	1	1	1
268	1	1	57	2	3	1	24.4193	0	1	0	2	0	1	1
269	1	1	39	2	3	1	26.5928	2	2			0	0	0
270	1	1	43	1	3	1						0	0	0
271	1	1	65	1	2	1	25.3815	3	3	0	0	0	0	1
272	1	2	51	1	3	1	22.5981	0	0	0	3	0	1	1
273	1	2	26	2	1	1	22.8931	0	0	0	0	0	0	1
274	1	1	26	2	1	1						0	0	0
275	1	1	37	2	1	1	25.7117	0	0	0	0	0	0	1
276	1	2	42	2	1	1	21.5645	0	7			0	0	0
277	1	1	28	2	2	1	22.2222	0	0	0	0	0	0	1
278	1	2	41	2	3	1	24.3025	0	1	6	6	1	1	1
279	1	1	27	2	2	1						0	0	0
280	1	2	44	1	3	1	21.4536	0	0	0	1	0	1	1
281	1	1	52	2	3	1	24.6914	0	0	0	0	0	0	1
282	1	1	35	2	3	1	22.1262	0	0			0	0	0
283	1	1	33	2	3	1	22.8278	0	0	1	2	1	1	1
284	1	1	18	2	1	1	21.4301	0	0	4	6	1	1	1
285	1	1	28	2	3	1	23.8088	0	0	1	3	1	1	1
286	1	2	46	2	3	1	22.3094	0	0	5	5	1	1	1
287	1	2	24	2	1	1	19.1571	0	5			0	0	0
288	1	2	43	1	3	1	26.7539	0	0			0	0	0
289	1	2	40	1	3	1	21.4692	0	0	0	2	0	1	1
290	1	2	40	1	3	1	23.7954	0	2	4	12	1	1	1
291	1	1	37	1	3	1	23.8884	0	0	0	3	0	1	1
292	1	2	29	1	3	2						0	0	0
293	1	2	42	1	3	1	23.255	6	6			0	0	0
294	1	2	38	1	3	1	23.0518	6	0			0	0	0
295	1	2	38	2	3	1						0	0	0
296	1	1	40	2	3	1	25.5076	0	14	0	0	0	0	1
297	1	1	53	2	3	1	23.9506	0	0	0	2	0	1	1
298	1	2	40	1	1	1	20.5078	0	0	0	0	0	0	1
299	1	2	47	2	2	1	25.2826	0	0	3	5	1	1	1
300	1	1	29	2	1	1						0	0	0
301	1	1	49	1	3	1				10	14	1	1	1
302	1	2	20	2	1	1						0	0	0
303	1	2	21	1	3	1	24.093	0	0	0	21	0	1	1
304	1	2	48	1	3	1	19.6052	0	0	3	4	1	1	1
305	1	2	28	2	3	1						0	0	0
306	1	1	28	2	2	1	25.0829	0	0	0	2	0	1	1
307	1	1	30	1	2	2						0	0	0
308	1	1	51	1	2	1						0	0	0
309	1	2	22	2	1	1				1	3	1	1	1
310	1	2	40	1	3	1	22.4913	0	5	5	5	1	1	1
311	1	1	23	1	1	2	18.6082	0	1			0	0	0
312	1	1	21	1	1	2						0	0	0
313	1	1	25	1	1	1	29.7722	0	1	0	0	0	0	1
314	1	2	29	2	2	1	18.5185	0	3	0	2	0	1	1
315	1	1	38	1	1	1	20.898	0	0	0	6	0	1	1
316	1	1	35	2	1	1						0	0	0
317	1	2	43	1	3	1	22.4913	0	0	3	10	1	1	1
318	1	2	48	2	3	1						0	0	0
319	1	1	55	2	3	1	25.4365	0	0	2	4	1	1	1
320	1	2	26	1	2	2						0	0	0
321	1	2	52	2	2	1	23.03	0	0	4	2	1	1	1
322	1	2	48	1	3	1	20.6852	0	0	2	3	1	1	1
323	1	2	39	2	1	1	21.7776	0	0	0	0	0	0	1
324	1	2	54	2	3	1	22.4784	0	2	0	0	0	0	1
325	1	2	40	1	2	1	22.5896	0	0	3	3	1	1	1
326	1	2	60	1	2	1	28.2284	0	0	0	6	0	1	1
327	1	2	38	1	3	1	21.3839	0	0	0	0	0	0	1
328	1	2	22	1	1	1	20.6193	0	3			0	0	0
329	1	2	44	2	3	1	20.7612	0	0	0	4	0	1	1
330	1	2	50	2	3	1	23.03	0	0	0	4	0	1	1
331	1	2	51	2	3	1	30.4705	0	0	2	3	1	1	1
332	1	1	37	2	1	1	20.3074	0	2	0	0	0	0	1
333	1	1	41	2	3	1	23.9591	0	0	0	2	0	1	1
334	1	1	50	2	3	2	36.2426	0	2	3	5	1	1	1
335	1	1	27	2	1	1	23.7353	0	0	0	0	0	0	1
336	1	1	35	1	3	1						0	0	0
337	1	2	34	2	3	2	20.3704	1	2	6	6	1	1	1
338	1	2	47	2	3	1	29.4107	0	0	0	6	0	1	1
339	1	2	46	2	2	2						0	0	0
340	1	2	42	1	3	2	23.7228	0	0	0	0	0	0	1
341	1	2	33	1	3	2						0	0	0
342	1	2	28	2	2	2	27.852	0	0			0	0	0
343	1	2	45	1	3	1						0	0	0
344	1	1	52	2	3	2	26.8519	0	0	0	6	0	1	1
345	1	1	55	2	3	1	23.1241	0	0	0	14	0	1	1
346	1	1	38	1	3	1						0	0	0
347	1	1	37	2	1	1	24.6097	0	0	0	0	0	0	1
348	1	2	31	1	3	1	22.231	0	0			0	0	0
349	1	1	47	2	3	1	28.1887	0	1	0	6	0	1	1
350	1	2	21	1	1	2	22.7903	0	3	0	0	0	0	1
351	1	2	33	2	2	1	20.2812	0	1	0	0	0	0	1
352	1	2	56	1	2	1	25.5036	0	2	1	1	1	1	1
353	1	1	38	2	2	1	22.5309	0	0	0	0	0	0	1
354	1	2	36	2	1	1	23.939	1	0	0	3	0	1	1
355	1	2	40	1	2	1	23.0546	0	7	0	0	0	0	1
356	1	1	55	2	3	1	23.0879	0	0	0	2	0	1	1
357	1	1	49	2	1	1	24.0882	0	0	0	0	0	0	1
358	1	1	46	2	3	1	25.2279	5	6	6	6	1	1	1
359	1	1	48	2	3	1	22.7904	0	0	1	1	1	1	1
360	1	1	44	2	3	1	20.9371	0	0	0	10	0	1	1
361	1	1	36	2	3	1	26.8555	0	4	2	0	1	0	1
362	1	1	45	2	3	1	24.6914	1	1	5	5	1	1	1
363	1	1	38	2	1	1	24.2803	0	2	1	6	1	1	1
364	1	1	60	1	3	2	28.8089	0	0	2	2	1	1	1
365	1	1	32	2	3	1	24.9307	0	0	0	3	0	1	1
366	1	2	27	1	2	1						0	0	0
367	1	2	26	2	1	1	21.048	0	0	2	3	1	1	1
368	1	1	40	2	1	1	18.3019	0	0			0	0	0
369	1	1	43	2	3	1	23.4277	0	0	0	6	0	1	1
370	1	1	30	1	1	1	21.6049	0	0	0	0	0	0	1
371	1	1	60	2	2	1	27.1527	0	0	0	0	0	0	1
372	1	1	41	2	2	1	26.0308	0	0	3	3	1	1	1
373	1	2	43	2	2	1	25.0399	0	1	3	3	1	1	1
374	1	1	40	2	3	1	23.4493	2	3	0	2	0	1	1
375	1	1	56	2	3	1						0	0	0
376	1	1	27	2	2	1						0	0	0
377	1	1	51	2	3	1	23.4277	0	1	0	0	0	0	1
378	1	1	50	2	3	1	22.8571	0	0	0	0	0	0	1
379	1	1	54	2	2	1	21.1327	0	0	0	0	0	0	1
380	1	1	34	2	1	1	22.694	0	2	2	5	1	1	1
381	1	1	30	2	2	1	24.1636	0	0	6	6	1	1	1
382	1	2	50	1	3	1	26.5839	1	1	0	0	0	0	1
383	1	2	38	1	3	2	20.984	3	3	0	1	0	1	1
384	1	2	56	2	3	2	26.8136	0	0	2	4	1	1	1
385	1	1	28	1	3	1				1	5	1	1	1
386	1	2	35	1	3	1	22.8571	6	0	1	1	1	1	1
387	1	2	55	1	3	2	20.7008	0	0	0	0	0	0	1
388	1	1	47	1	1	1	26.8809	0	0	0	14	0	1	1
389	1	1	37	2	3	1	28.06	8	14			0	0	0
390	1	2	29	2	2	2	27.102	0	6	2	17	1	1	1
391	1	1	49	2	2	1	24.9337	0	0	0	0	0	0	1
392	1	2	29	2	2	1	20.5289	0	0	6	6	1	1	1
393	1	2	50	1	2	1	22.4059	0	3	5	10	1	1	1
394	1	1	32	1	3	1	26.5118	0	2	0	1	0	1	1
395	1	2	32	2	2	1	25.5102	1	2	0	6	0	1	1
396	1	2	51	2	3	2	22.9481	3	6	0	6	0	1	1
397	1	1	40	2	3	1	24.8792	6	15	0	0	0	0	1
398	1	2	48	2	2	2	24.8016	0	0	6	6	1	1	1
399	1	2	49	1	3	2	20.7967	0	0			0	0	0
400	1	2	58	2	2	2	22.5981	0	0	1	5	1	1	1
401	1	2	59	2	1	2	20.2688	0	0	2	6	1	1	1
402	1	1	54	2	3	1	23.3887	0	0			0	0	0
403	1	1	41	2	3	1	25.335	0	0			0	0	0
404	1	1	55	2	2	1	27.4445	0	0	4	6	1	1	1
405	1	1	42	2	1	1	34.3161	0	0	0	6	0	1	1
406	1	2	40	2	1	1						0	0	0
407	1	1	50	2	1	1						0	0	0
408	1	2	45	1	3	1	21.6128	0	0	0	0	0	0	1
409	1	2	48	1	3	1	29.0548	0	0			0	0	0
410	1	2	26	1	2	1	18.7242	0	2	0	0	0	0	1
411	1	2	39	1	3	1	20.5191	0	1	0	0	0	0	1
412	1	1	39	2	3	1	23.9395	0	4	0	0	0	0	1
413	1	2	49	1	2	1	24.8016	0	0	0	0	0	0	1
414	1	1	57	2	3	1	23.3234					0	0	0
415	1	2	32	2	3	2						0	0	0
416	1	1	64	1	2	1						0	0	0
417	1	2	47	2	3	2	24.4193	0	0	0	0	0	0	1
418	1	2	47	1	2	1	20.5499	0	3	0	6	0	1	1
419	1	1	28	2	2	2	19.0364	1	5	0	1	0	1	1
420	1	1	58	2	2	1	27.3356	0	5	5	6	1	1	1
421	1	1	64	1	2	1						0	0	0
422	1	2	56	2	2	2	30.8463	1	20	0	3	0	1	1
423	1	2	27	1	3	1	36.7309	0	2	0	0	0	0	1
424	1	2	25	2	1	1	21.6049	0	2	0	0	0	0	1
425	1	2	21	1	1	1	24.968	2	10	3	6	1	1	1
426	1	1	26	1	3	1	19.8177	0	0			0	0	0
427	1	2	55	1	3	1						0	0	0
428	1	2	24	1	1	1	21.4533	1	1	0	2	0	1	1
429	1	2	45	1	2	1	24.7245	0	0	0	1	0	1	1
430	1	1	39	2	3	1	34.7178	14	6	0	0	0	0	1
431	1	2	53	1	3	1	20.9042	0	2	0	0	0	0	1
432	1	2	54	2	2	1	20.9042	0	0	0	0	0	0	1
433	1	2	32	1	3	1	24.0055	0	0	0	0	0	0	1
434	1	2	39	2	1	1						0	0	0
435	1	2	30	1	3	1	21.9671	0	7	0	3	0	1	1
436	1	2	23	2	1	1	23.2434	0	2	0	0	0	0	1
437	1	2	38	1	3	1	27.4506	0	2	0	2	0	1	1
438	1	2	43	1	2	1	20.3074	0	3	0	0	0	0	1
439	1	2	42	2	2	1	25.0995	0	0	0	0	0	0	1
440	1	2	45	2	2	1	21.2245	1	1	0	0	0	0	1
441	1	2	51	1	3	1	24.6914	0	0	0	0	0	0	1
442	1	2	34	1	3	1						0	0	0
443	1	2	52	1	2	2	22.231					0	0	0
444	1	1	51	2	3	1	22.7434	0	3	0	0	0	0	1
445	1	1	62	2	2	1						0	0	0
446	1	1	47	2	2	1	21.0667	0	0	12	20	1	1	1
447	1	1	36	1	3	2	28.4005	0	4	5	6	1	1	1
448	1	2	54	1	3	1	22.2041	0	0	0	0	0	0	1
449	1	1	42	2	1	1						0	0	0
450	1	2	37	2	1	1						0	0	0
451	1	2	27	2	1	1	19.9432	0	2	0	1	0	1	1
452	1	2	42	2	2	1	21.0498	0	0	0	0	0	0	1
453	1	2	46	2	3	2				6	6	1	1	1
454	1	2	43	2	3	1	33.8566	0	4	0	5	0	1	1
455	1	1	46	2	3	1	21.5029	0	0	0	0	0	0	1
456	1	2	45	1	3	1	32.8241	6	6	1	2	1	1	1
457	1	2	50	1	2	1	21.3068	0	0	0	0	0	0	1
458	1	2	30	1	3	1				8	8	1	1	1
459	1	2	39	2	3	1	20.1995	1	3	0	3	0	1	1
460	1	2	20	2	2	2	37.037	0	4			0	0	0
461	1	2	23	1	1	1	20.7008	4	5	0	0	0	0	1
462	1	2	23	2	2	1	23.8754	0	2			0	0	0
463	1	2	58	1	1	2	24.8585	0	0	0	0	0	0	1
464	1	2	58	2	1	1	22.3081	0	0	0	3	0	1	1
465	1	2	20	1	1	1						0	0	0
466	1	1	60	2	2	1	22.6627	0	0	3	6	1	1	1
467	1	2	31	2	2	1	21.4112	0	0	0	0	0	0	1
468	1	1	49	2	2	1	21.7982	0	2	0	0	0	0	1
469	1	1	59	2	2	1						0	0	0
470	1	2	50	2	2	1	21.2245	0	0	2	4	1	1	1
471	1	1	32	2	2	1						0	0	0
472	1	1	22	1	1	1	27.1731	0	1	0	3	0	1	1
473	1	2	41	1	3	1	20.9366	0	2	9	40	1	1	1
474	1	1	29	2	1	1	25.7122	0	0	0	0	0	0	1
475	1	1	42	2	2	1						0	0	0
476	1	2	51	1	3	2	20.1092	6	6			0	0	0
477	1	2	55	1	1	1						0	0	0
478	1	1	25	1	1	1	24.5932	0	0	0	6	0	1	1
479	1	1	62	2	2	1	23.7799	0	0	0	1	0	1	1
480	1	1	63	2	2	2	24.3375	0	0	0	0	0	0	1
481	1	2	62	2	1	2	27.31	0	0	0	0	0	0	1
482	1	2	35	1	3	1						0	0	0
483	1	1	33	2	2	1	19.1358	0	0	0	0	0	0	1
484	1	1	34	1	2	1	24.3072	0	0			0	0	0
485	1	1	25	2	2	1	23.8884	0	0	0	14	0	1	1
486	1	1	62	2	2	1	43.2526	0	0	0	2	0	1	1
487	1	2	33	1	1	1	24.093	0	2	0	0	0	0	1
488	1	1	26	2	2	1						0	0	0
489	1	1	34	2	2	2	21.3041	0	4			0	0	0
490	1	2	56	2	3	1	19.8351	3	3	0	5	0	1	1
491	1	2	37	1	2	1						0	0	0
492	1	2	29	1	3	1	21.1073	0	3	0	0	0	0	1
493	1	2	36	1	3	1	17.6327	0	4	0	1	0	1	1
494	1	1	38	2	3	1	20.6138	0	0	0	0	0	0	1
495	1	1	40	2	2	1	23.4057	0	0	0	0	0	0	1
496	1	1	28	1	1	1						0	0	0
497	1	1	39	2	1	1	22.9568	0	0	0	0	0	0	1
498	1	2	31	2	1	1						0	0	0
499	1	2	41	2	2	1	26.3465	5	5	0	1	0	1	1
500	1	2	49	1	3	1	22.9854	2	10	2	10	1	1	1
501	1	2	43	1	3	1	21.7469	0	0	0	2	0	1	1
502	1	1	49	2	3	1	23.1983			0	10	0	1	1
503	1	2	30	2	2	1	21.2585	0	2			0	0	0
504	1	2	60	1	1	2	19.5918	0	0	0	0	0	0	1
505	1	2	31	2	2	1	20.5714	0	0	0	0	0	0	1
506	1	1	27	2	2	2	27.7778	5	5			0	0	0
507	1	1	26	1	1	1	25.6612	0	1	2	7	1	1	1
508	1	1	42	2	3	1	22.5981	0	0	0	0	0	0	1
509	1	1	27	2	1	1						0	0	0
510	1	2	60	1	2	2						0	0	0
511	1	2	57	1	3	2	31.5886	2	5	6	6	1	1	1
512	1	2	26	2	1	1	22.5827	0	0	0	0	0	0	1
513	1	2	34	2	1	1						0	0	0
514	1	2	50	2	3	2	24.8016	2	5	0	2	0	1	1
515	1	2	27	2	1	1	19.6623	0	0	0	0	0	0	1
516	1	2	39	1	3	1	23.7812	0	1	0	3	0	1	1
517	1	1	35	2	3	1	24.2123	0	1			0	0	0
518	1	1	53	2	3	1	24.9307	4	12	8	16	1	1	1
519	1	1	42	2	3	1	24.1517	0	3	0	3	0	1	1
520	1	1	31	1	3	2	22.4088	0	2	0	0	0	0	1
521	1	1	45	2	1	1	24.6181	0	0	3	5	1	1	1
522	1	1	33	2	2	1	20.6138	0	3	0	3	0	1	1
523	1	2	53	1	3	1	21.1927	0	0	0	2	0	1	1
524	1	2	36	1	1	1	22.1003	1	1	0	0	0	0	1
525	1	2	34	1	3	1	27.1706	0	2	2	6	1	1	1
526	1	2	31	1	3	2	25.9516	3	6	6	0	1	0	1
527	1	1	39	2	3	1	24.281	0	0	0	2	0	1	1
528	1	1	34	2	1	1	23.3747	0	5	0	0	0	0	1
529	1	2	31	2	2	1						0	0	0
530	1	2	30	2	1	1	24.4418	1	1	0	0	0	0	1
531	1	2	28	1	1	1				0	0	0	0	1
532	1	2	51	2	2	1	19.1358	0	1	0	0	0	0	1
533	1	2	49	2	3	1	20.7612	0	2	2	2	1	1	1
534	1	2	33	1	3	2	21.0772	0	6	0	1	0	1	1
535	1	1	35	2	3	1	24.9974	0	2			0	0	0
536	1	2	29	1	2	1	26.4236	0	0	0	3	0	1	1
537	1	2	49	2	3	1	26.0262	0	5	0	0	0	0	1
538	1	1	36	2	3	1	26.4721	0	4	6	6	1	1	1
539	1	2	35	1	2	1	19.9496	0	0	0	1	0	1	1
540	1	2	29	2	1	1	22.3435	1	5	0	0	0	0	1
541	1	2	26	1	3	1	21.5139	3	8	0	0	0	0	1
542	1	2	26	2	2	1	22.7583	0	3	0	3	0	1	1
543	1	2	44	2	1	1	21.7982	0	0	0	0	0	0	1
544	1	2	42	1	3	2	19.0039	1	10	0	4	0	1	1
545	1	2	53	1	2	2	22.4913	0	4			0	0	0
546	1	2	30	2	2	1	28.2828	0	3	0	0	0	0	1
547	1	2	25	1	2	1	21.7051	0	0	0	6	0	1	1
548	1	2	41	1	3	2	21.9671	1	3	2	3	1	1	1
549	1	2	44	2	3	1	20.9877	0	2	0	2	0	1	1
550	1	2	39	2	3	1	23.2438	0	0	2	21	1	1	1
551	1	2	24	1	1	1	17.9902	0	0	0	1	0	1	1
552	1	2	30	2	2	1	20.3816	0	0	1	5	1	1	1
553	1	2	24	2	1	1	20.8325	0	1			0	0	0
554	1	2	33	2	1	2	21.7181	0	0			0	0	0
555	1	2	39	2	1	1	21.9713	2	5	2	5	1	1	1
556	1	1	31	2	2	1	25.2493	0	0			0	0	0
557	1	2	33	2	2	1	22.8374	0	1	2	12	1	1	1
558	1	2	43	2	3	1	21.1073	6	7			0	0	0
559	1	1	52	2	3	1	20.5289	0	0	0	2	0	1	1
560	1	2	52	1	1	1	21.4109	4	5	0	2	0	1	1
561	1	1	30	2	2	1	23.7022	0	0	2	3	1	1	1
562	1	2	27	2	1	1	21.9713	6	0	0	1	0	1	1
563	1	1	42	1	3	1	24.4857	0	0	0	2	0	1	1
564	1	2	37	2	3	1	22.4913					0	0	0
565	1	2	54	1	2	1	20.5693	0	0	1	4	1	1	1
566	1	2	27	2	2	1	22.5466	0	0			0	0	0
567	1	2	49	1	3	1	27.6361	0	0	0	3	0	1	1
568	1	2	26	2	2	1	21.4619	0	0	3	5	1	1	1
569	1	1	37	2	3	1	24.5156	0	0	1	4	1	1	1
570	1	2	31	2	2	1	18.2066	0	0	0	56	0	1	1
571	1	1	40	2	3	1						0	0	0
572	1	2	23	2	1	1						0	0	0
573	1	2	29	2	1	1	20.0773	0	0			0	0	0
574	1	2	33	2	2	1	22.1003	2	2	1	0	1	0	1
575	1	2	37	2	1	1	25.1808	0	0	0	0	0	0	1
576	1	1	46	2	3	1	24.3025	0	2	0	0	0	0	1
577	1	1	45	2	2	2	29.4029	0	1			0	0	0
578	1	2	29	1	1	1	24.8016	2	3	0	0	0	0	1
579	1	2	30	1	2	1						0	0	0
580	1	2	40	1	3	1	19.8177	0	0	0	0	0	0	1
581	1	2	57	2	2	2	28.6501	1	1	1	3	1	1	1
582	1	2	30	2	3	1	19.6052	0	2	0	1	0	1	1
583	1	2	35	2	1	2						0	0	0
584	1	2	47	2	3	2	22.1526	0	0	0	0	0	0	1
585	1	1	43	2	3	1	22.2222	1	2	0	3	0	1	1
586	1	2	32	1	1	1						0	0	0
587	1	2	30	2	1	2						0	0	0
588	1	2	19	1	1	1						0	0	0
589	1	1	52	2	3	1	23.1481	0	1	3	5	1	1	1
590	1	1	43	2	1	1	24.9671	0	0	0	10	0	1	1
591	1	2	39	1	3	1	26.5432	0	3	2	10	1	1	1
592	1	2	25	2	2	1	23.2912	0	2			0	0	0
593	1	2	25	2	2	1	24.8016	1	5	3	3	1	1	1
594	1	2	31	2	2	1	23.3747	0	0			0	0	0
595	1	2	42	1	1	1	20.9573	0	0	3	2	1	1	1
596	1	2	63	1	3	1	25.1559	0	0	3	5	1	1	1
597	1	2	24	1	1	2	22.7244	0	0	0	1	0	1	1
598	1	1	20	1	1	1						0	0	0
599	1	2	64	2	2	1	21.1463	0	0	3	6	1	1	1
600	1	1	48	2	2	1	24.8971	1	3	9	5	1	1	1
601	1	1	33	2	3	1	24.3554	0	0	0	1	0	1	1
602	1	2	31	2	1	1	18.4965	0	0	0	6	0	1	1
603	1	1	42	2	1	1	24.8584	0	0	2	6	1	1	1
604	1	2	40	1	3	1				0	5	0	1	1
605	1	1	64	1	2	1	23.5716	9	19	9	19	1	1	1
606	1	2	57	1	2	1	20.7612	0	0	2	2	1	1	1
607	1	2	23	2	2	1						0	0	0
608	1	1	42	1	3	1				0	1	0	1	1
609	1	1	60	1	2	1	21.8573	0	2			0	0	0
610	1	2	23	2	1	1	24.2123	0	0	0	3	0	1	1
611	1	2	53	1	3	1	23.7353	0	0	0	2	0	1	1
612	1	1	50	2	3	2	23.7353	0	0	0	3	0	1	1
613	1	1	47	2	3	1	23.4835	0	6	0	0	0	0	1
614	1	1	43	2	2	1						0	0	0
615	1	2	51	1	3	1	30.7787	0	3	0	1	0	1	1
616	1	2	40	2	1	1						0	0	0
617	1	1	41	1	3	1	20.7756	0	2	1	0	1	0	1
618	1	1	30	2	2	1	24.9836	0	2			0	0	0
619	1	1	31	2	3	1						0	0	0
620	1	2	20	2	1	2	18.8272	1	1	4	4	1	1	1
621	1	2	42	2	2	1	22.2656	0	0	3	3	1	1	1
622	1	2	39	1	3	1	28.2828	0	5	3	6	1	1	1
623	1	1	30	2	1	1	21.9138	0	3	5	14	1	1	1
624	1	1	62	2	2	2	22.0195	2	5	4	12	1	1	1
625	1	1	31	2	2	1	21.6066	0	0	0	0	0	0	1
626	1	2	46	2	3	1	22.8374	0	1	0	5	0	1	1
627	1	2	46	2	3	1	25.1808	2	2	2	4	1	1	1
628	1	2	31	1	3	2						0	0	0
629	1	1	36	2	2	1	23.04	0	0	6	6	1	1	1
630	1	2	28	1	2	1	20.984	1	3	0	3	0	1	1
631	1	1	41	2	3	1	26.309	0	0	1	3	1	1	1
632	1	1	54	1	1	2	20.0155	0	6			0	0	0
633	1	2	52	1	3	1	24.858	0	0	0	2	0	1	1
634	1	2	52	2	2	1	21.4533	0	0	0	4	0	1	1
635	1	2	36	1	3	2	21.4619	0	1	0	0	0	0	1
636	1	1	39	2	3	1	24.2202	0	0	0	5	0	1	1
637	1	1	43	2	3	1	24.5351	0	0	0	0	0	0	1
638	1	2	41	1	3	2	31.4077	0	3	0	0	0	0	1
639	1	2	49	1	3	1	24.1633	0	0	0	0	0	0	1
640	1	2	50	1	2	1	22.0522	2	6	0	3	0	1	1
641	1	2	43	1	3	1	20.8611	0	2	0	2	0	1	1
642	1	2	31	1	3	1	23.1084	2	0	0	3	0	1	1
643	1	2	38	1	3	2	20.8611	4	6	0	0	0	0	1
644	1	2	32	2	2	1	19.9481	0	0	0	0	0	0	1
645	1	2	37	2	3	1	22.6757	0	0	0	0	0	0	1
646	1	2	38	1	3	1	22.0384	1	5	1	1	1	1	1
647	1	2	44	1	3	1	24.8163	0	0	0	0	0	0	1
648	1	2	28	1	2	1	22.1297	0	1			0	0	0
649	1	2	51	2	3	1	23.7387	0	0			0	0	0
650	1	2	43	1	2	2						0	0	0
651	1	2	40	1	3	2	25.3515			0	0	0	0	1
652	1	2	48	2	3	1				0	1	0	1	1
653	1	1	29	1	1	2	20.7756	0	0	2	5	1	1	1
654	1	1	31	2	3	2	27.6817	0	0	0	2	0	1	1
655	1	2	47	2	3	1						0	0	0
656	1	2	48	2	2	1	24.093	0	0	0	0	0	0	1
657	1	2	24	2	2	1	22.8329	0	0	3	6	1	1	1
658	1	2	47	2	3	1	24.9337	0	1	0	0	0	0	1
659	1	1	19	1	1	1	25.0995	0	0			0	0	0
660	1	1	27	1	1	1						0	0	0
661	1	2	41	2	3	1	22.8571	0	0	0	0	0	0	1
662	1	2	41	1	3	2	18.992	0	7	0	4	0	1	1
663	1	2	34	1	3	1	19.4674	0	2	0	2	0	1	1
664	1	2	50	2	2	2	20.7967	0	0	0	0	0	0	1
665	1	2	53	1	1	1	20.7967	0	0	0	2	0	1	1
666	1	1	29	2	1	1						0	0	0
667	1	2	37	1	1	1	30.4498	0	0	6	0	1	0	1
668	1	2	26	2	2	1	21.9525	0	3	0	3	0	1	1
669	1	1	35	1	2	1	22.694	0	3	0	7	0	1	1
670	1	2	42	1	3	1						0	0	0
671	1	1	40	2	3	1						0	0	0
672	1	2	58	1	2	1	22.3214	0	0	1	3	1	1	1
673	1	2	55	1	1	2	24.1672	2	0	0	0	0	0	1
674	1	1	60	2	2	1	26.041	0	0	0	0	0	0	1
675	1	1	29	2	1	1	22.5309	0	0	0	0	0	0	1
676	1	1	48	1	1	1	21.3068	3	10	6	6	1	1	1
677	1	1	49	2	3	1	24.2803	0	0	0	0	0	0	1
678	1	1	19	1	3	1						0	0	0
679	1	2	48	2	3	2	24.6914	0	0	0	2	0	1	1
680	1	1	32	1	3	2						0	0	0
681	1	2	20	1	1	1	21.83	0	4	0	0	0	0	1
682	1	2	26	1	1	1	24.452	3	6	4	8	1	1	1
683	1	2	29	2	2	1	25.9516	5	14	0	0	0	0	1
684	1	2	38	1	3	1	18.1662	0	0			0	0	0
685	1	1	44	2	2	1	23.0546	0	0	0	2	0	1	1
686	1	1	29	1	1	1						0	0	0
687	1	1	48	2	3	1	23.246	0	2	0	0	0	0	1
688	1	1	46	2	3	1	25.0574	0	1	0	0	0	0	1
689	1	2	37	1	3	1	20.0617	0	0	2	3	1	1	1
690	1	2	57	2	1	1	23.1544	0	2	0	0	0	0	1
691	1	2	39	1	3	2	42.8951	0	1	0	2	0	1	1
692	1	2	47	1	3	1	23.3067	0	0	2	3	1	1	1
693	1	2	26	2	2	1	19.8347	1	3	0	0	0	0	1
694	1	2	37	1	3	1	22.8374	0	2	0	6	0	1	1
695	1	2	27	2	1	1						0	0	0
696	1	2	19	2	1	1	24.8971	0	2	2	2	1	1	1
697	1	2	44	2	3	1	32.2118	0	5	1	4	1	1	1
698	1	1	34	1	3	1	25.4511	0	3	0	2	0	1	1
699	1	2	44	1	3	2	24.093	0	0			0	0	0
700	1	2	54	1	3	1	25.8645	0	2	0	0	0	0	1
701	1	2	42	2	2	1	21.4533	0	0	0	3	0	1	1
702	1	2	52	2	3	2	25.1808	19	0	62	3	1	1	1
703	1	2	49	1	3	1	22.6003	0	0	0	0	0	0	1
704	1	2	38	1	3	2	21.7096	0	1	0	0	0	0	1
705	1	2	35	1	3	1						0	0	0
706	1	1	31	2	2	1	21.2245	0	0	0	2	0	1	1
707	1	2	29	2	1	1						0	0	0
708	1	2	63	2	1	2	36.4133	0	0	2	2	1	1	1
709	1	1	38	2	3	1	22.0688	0	0	0	0	0	0	1
710	1	2	24	2	2	1						0	0	0
711	1	2	33	1	3	1	19.3792	0	1	7	6	1	1	1
712	1	2	32	2	3	1	23.8751	0	5	0	0	0	0	1
713	1	2	19	2	2	1						0	0	0
714	1	2	26	1	1	1						0	0	0
715	1	2	49	1	3	2	29.3962	0	1	0	0	0	0	1
716	1	2	38	2	2	1	24.0569	0	3	0	0	0	0	1
717	1	2	42	1	3	1	20.7157	0	6	0	1	0	1	1
718	1	2	48	2	3	2	22.8571	0	2			0	0	0
719	1	2	41	2	2	1	24.5675	0	0	0	0	0	0	1
720	1	2	49	2	2	1	28.3951	0	0	6	20	1	1	1
721	1	1	25	2	2	1	22.9441	2	3			0	0	0
722	1	2	41	2	1	1	19.8839	6	4	0	2	0	1	1
723	1	2	39	1	1	2				0	4	0	1	1
724	1	2	52	2	3	1	18.2066			0	0	0	0	1
725	1	1	33	2	1	1						0	0	0
726	1	1	21	1	1	1						0	0	0
727	1	1	43	2	3	1	27.4691	0	3	0	2	0	1	1
728	1	2	37	1	3	1	23.7387	0	0	0	3	0	1	1
729	1	2	29	2	2	1	19.8839	0	0	3	6	1	1	1
730	1	1	30	2	1	1						0	0	0
731	1	2	37	1	3	1	21.3382	1	2	0	0	0	0	1
732	1	2	39	1	3	1	19.9481	0	2	5	5	1	1	1
733	1	1	63	2	2	1	25.6055	0	0	2	5	1	1	1
734	1	1	43	2	3	1	23.2438	0	2	0	2	0	1	1
735	1	1	45	2	3	1				0	0	0	0	1
736	1	2	43	1	3	1	23.03	0	0	0	0	0	0	1
737	1	2	26	1	1	1	22.0581	0	0	0	4	0	1	1
738	1	1	25	2	2	1	20.9024	1	1	4	4	1	1	1
739	1	2	27	2	1	1	23.1983	3	6			0	0	0
740	1	2	41	1	3	1	22.7904	0	3	0	2	0	1	1
741	1	1	55	2	3	1						0	0	0
742	1	1	63	1	1	1	24.8792	0	1	0	0	0	0	1
743	1	1	54	2	2	1	23.6248	0	5	0	0	0	0	1
744	1	1	24	1	2	1						0	0	0
745	1	2	56	1	2	2	24.6914	2	3	0	0	0	0	1
746	1	1	37	2	3	1	23.4057	0	1	2	4	1	1	1
747	1	1	40	2	3	1	26.2826	0	0	0	0	0	0	1
748	1	1	31	1	3	1						0	0	0
749	1	2	33	1	3	1	22.4088	0	0	0	6	0	1	1
750	1	1	39	2	2	1	28.1887	0	0	2	5	1	1	1
751	1	1	60	2	3	1	22.4105	0	0	0	2	0	1	1
752	1	1	55	2	1	1	24.9153	0	0	0	1	0	1	1
753	1	1	49	2	1	1						0	0	0
754	1	1	42	2	3	1	23.9869	0	0	6	5	1	1	1
755	1	2	45	1	3	2	22.3094	0	0	6	15	1	1	1
756	1	2	42	1	2	1	20.0155	0	2	1	2	1	1	1
757	1	1	42	2	3	1	22.0567	0	0	0	4	0	1	1
758	1	1	41	1	3	1						0	0	0
759	1	1	33	2	3	2	24.3911					0	0	0
760	1	2	51	1	3	1	22.7244	0	0	3	5	1	1	1
761	1	2	49	1	3	1						0	0	0
762	1	2	36	1	3	1	22.7204	0	0	1	4	1	1	1
763	1	1	62	2	3	1	22.7244	0	0	0	0	0	0	1
764	1	1	53	1	2	1	19.5963	0	0	0	3	0	1	1
765	1	2	43	1	3	1	21.201	0	2	0	3	0	1	1
766	1	1	57	2	3	1	24.4193	4	6	0	5	0	1	1
767	1	1	20	2	3	1	21.3294	0	0	6	0	1	0	1
768	1	1	37	2	3	1	21.6049	6	6	6	2	1	1	1
769	1	2	18	2	1	1	25.6055	6	10	0	2	0	1	1
770	1	1	34	2	3	1	26.309	0	0			0	0	0
771	1	2	45	1	3	1	22.3435	6	0	0	0	0	0	1
772	1	1	63	2	2	1						0	0	0
773	1	2	47	1	3	2	23.1206	1	3	0	2	0	1	1
774	1	2	49	2	3	1	24.977	2	25	0	6	0	1	1
775	1	2	36	2	1	2						0	0	0
776	1	1	29	2	2	1	22.2825	0	5	6	6	1	1	1
777	1	1	24	2	1	1	23.0577	0	1	0	5	0	1	1
778	1	1	41	2	3	1	24.2123	0	0	0	2	0	1	1
779	1	1	30	2	2	1		0	0	0	0	0	0	1
780	1	1	27	2	2	1	22.2767	0	0	5	5	1	1	1
781	1	2	36	2	2	1	36.7634	0	4	0	2	0	1	1
782	1	1	37	2	2	1	26.0389	0	0	3	4	1	1	1
783	1	1	27	1	2	1	15.4108	0	0	0	1	0	1	1
784	1	1	42	2	2	1	20.984	4	4	0	1	0	1	1
785	1	2	48	1	3	1	19.2526	0	0	5	6	1	1	1
786	1	2	34	2	2	1	28.7317	0	0	0	2	0	1	1
787	1	1	32	2	2	1	21.9138	0	1	10	18	1	1	1
788	1	2	22	1	2	1	22.8624	0	20	0	0	0	0	1
789	1	2	32	1	3	1	22.2753	0	3	0	2	0	1	1
790	1	1	19	1	1	1						0	0	0
791	1	2	30	1	2	1	22.3094	1	6	1	6	1	1	1
792	1	1	55	2	2	2	27.4529	0	0	0	2	0	1	1
793	1	1	40	2	2	1						0	0	0
794	1	2	23	2	1	1	24.841	0	3	4	6	1	1	1
795	1	1	41	2	1	1	23.3887	0	0	0	0	0	0	1
796	1	2	56	1	2	1	20.0692	0	0	1	6	1	1	1
797	1	2	55	1	2	1	34.4781	0	0	0	1	0	1	1
798	1	2	27	2	2	1	23.3355	3	5	0	0	0	0	1
799	1	1	35	2	1	1	24.6914	0	1	0	0	0	0	1
800	1	1	28	2	3	2	27.102	0	0	0	3	0	1	1
801	1	2	59	1	3	1	27.7551	0	0	3	6	1	1	1
802	1	1	58	2	3	1	26.5842	0	0	0	5	0	1	1
803	1	2	26	2	1	2	23.8754	0	3	0	0	0	0	1
804	1	1	47	2	3	1	26.5105	0	2	0	1	0	1	1
805	1	1	43	1	3	1	22.0968	0	2	0	0	0	0	1
806	1	1	42	2	3	1	25.2493	0	0	0	1	0	1	1
807	1	1	49	2	3	2	22.4775	0	1			0	0	0
808	1	1	64	2	2	2	24.2215	0	0	0	0	0	0	1
809	1	1	21	1	3	1	21.4619	0	0	0	0	0	0	1
810	1	1	23	2	1	1						0	0	0
811	1	1	22	1	1	1	23.2005	1	6	6	6	1	1	1
812	1	1	55	1	1	1	25.3515	1	2	0	0	0	0	1
813	1	1	28	2	1	1	19.26	0	4	0	0	0	0	1
814	1	1	27	2	1	1	23.4568	2	4	0	0	0	0	1
815	1	1	55	2	3	1	27.1739	2	4	1	0	1	0	1
816	1	1	50	1	3	1	22.0358	0	1			0	0	0
817	1	2	35	2	3	1	21.551	0	2	0	3	0	1	1
818	1	2	41	1	3	1	20.0474	0	0	1	1	1	1	1
819	1	1	50	2	3	1	21.1463	0	0	0	1	0	1	1
820	1	2	27	2	1	1	21.0616	0	0	0	3	0	1	1
821	1	2	38	1	3	1	20.7612	0	0	0	0	0	0	1
822	1	2	56	1	1	1	33.0247	0	0	0	2	0	1	1
823	1	1	31	2	3	1						0	0	0
824	1	1	34	2	3	1	25.6896	0	3	0	0	0	0	1
825	1	1	25	2	2	1	21.6066	0	0			0	0	0
826	1	2	53	2	3	1	23.03	0	0	5	6	1	1	1
827	1	2	28	2	2	1						0	0	0
828	1	2	63	2	1	1	29.4023	0	0	3	3	1	1	1
829	1	2	31	2	2	2	21.6128	0	0	0	0	0	0	1
830	1	1	35	2	3	1	23.6669	0	0			0	0	0
831	1	2	22	2	1	2						0	0	0
832	1	2	40	2	1	1	24.093	0	1			0	0	0
833	1	2	39	1	3	1	24.7252	0	1	0	1	0	1	1
834	1	2	46	1	3	1	22.8374	0	0	0	2	0	1	1
835	1	2	41	2	3	1	19.721	0	2	6	6	1	1	1
836	1	2	24	2	1	1	20.5499	0	0	2	4	1	1	1
837	1	2	27	2	2	2	17.313	0	5	0	5	0	1	1
838	1	2	35	1	3	1	23.5666	2	2	0	3	0	1	1
839	1	1	21	2	1	1	23.5457	0	0			0	0	0
840	1	1	35	2	2	1	24.7843	0	0	0	6	0	1	1
841	1	2	43	1	2	1	25.7276	0	0	0	3	0	1	1
842	1	2	44	2	2	1	30.6148	0	2	0	2	0	1	1
843	1	2	45	1	2	1	21.3578	0	0	0	3	0	1	1
844	1	2	22	2	1	1	23.0518					0	0	0
845	1	1	57	2	2	1	29.4558	0	0	0	1	0	1	1
846	1	2	49	1	3	1	22.9854	0	6	0	2	0	1	1
847	1	2	50	2	1	1	21.2183	0	0	0	3	0	1	1
848	1	1	53	2	1	2	25.1474	0	0	6	6	1	1	1
849	1	2	26	2	1	2						0	0	0
850	1	2	54	1	2	1	24.1633	2	3			0	0	0
851	1	2	31	2	2	2	25.5588	0	0			0	0	0
852	1	2	42	1	3	1	27.6817	0	4	0	1	0	1	1
853	1	1	29	2	3	2	23.8715	0	4	0	0	0	0	1
854	1	2	58	1	2	1	26.9274	1	6			0	0	0
855	1	1	50	2	3	1	21.9138	0	6	0	3	0	1	1
856	1	1	23	1	1	2	22.6474	3	3	0	3	0	1	1
857	1	2	28	2	2	1						0	0	0
858	1	1	30	2	2	2						0	0	0
859	1	1	31	2	2	1	21.6788	0	0	6	1	1	1	1
860	1	1	48	2	3	1	21.6049	0	0	0	3	0	1	1
861	1	2	37	1	3	1	26.5731	0	3	0	4	0	1	1
862	1	1	18	2	1	2						0	0	0
863	1	2	25	2	1	1	26.4236	0	0	0	0	0	0	1
864	1	2	26	1	2	2	26.8787	0	0	0	5	0	1	1
865	1	1	44	2	3	1	24.7293	0	0	3	8	1	1	1
866	1	2	23	2	2	1						0	0	0
867	1	1	33	1	2	1	26.2878	0	0	0	2	0	1	1
868	1	1	24	2	1	1	21.4619	0	0	1	2	1	1	1
869	1	1	31	1	2	1	24.0997	0	0	0	2	0	1	1
870	1	1	42	2	3	2	24.4193	0	0	4	6	1	1	1
871	1	1	36	2	1	1	26.8923	0	0	2	3	1	1	1
872	1	1	56	2	1	1	24.2202	0	3	0	40	0	1	1
873	1	2	34	1	2	1	25.9259	4	8	0	3	0	1	1
874	1	2	45	2	2	1	21.6333	0	0	0	2	0	1	1
875	1	2	50	2	3	2				0	3	0	1	1
876	1	1	50	2	3	1	19.7897	0	0	0	1	0	1	1
877	1	1	28	2	2	1	22.1526	0	3	0	0	0	0	1
878	1	2	22	1	2	1						0	0	0
879	1	2	51	1	1	1	27.9254	3	6	0	0	0	0	1
880	1	1	55	1	3	1	23.7022	0	0	0	2	0	1	1
881	1	1	44	2	2	2	31	0	5	0	6	0	1	1
882	1	1	22	2	1	1						0	0	0
883	1	1	32	2	3	1	22.0384	3	10			0	0	0
884	1	1	48	2	3	1	25.1953	0	5			0	0	0
885	1	1	37	2	3	1	22.2569	0	0	0	0	0	0	1
886	1	1	55	1	2	1	23.3556	0	0	0	0	0	0	1
887	1	2	32	2	3	2						0	0	0
888	1	1	29	2	1	1						0	0	0
889	1	1	25	2	3	1						0	0	0
890	1	1	28	2	1	1						0	0	0
891	1	2	53	2	3	1	24.9337	0	2			0	0	0
892	1	1	27	2	2	1	20.6758	0	3			0	0	0
893	1	1	27	2	1	1	22.5309	0	0	0	10	0	1	1
894	1	1	63	2	2	1	24.6914	0	0	0	1	0	1	1
895	1	1	28	1	2	1	22.8194	0	1	0	6	0	1	1
896	1	1	37	1	3	1	26.2773	0	0	0	1	0	1	1
897	1	1	19	1	2	1	20.4529	0	2	0	2	0	1	1
898	1	1	27	1	2	2						0	0	0
899	1	2	49	1	2	2	21.7776	0	0	0	0	0	0	1
900	1	1	64	2	2	1	24.281	0	0	5	6	1	1	1
901	1	1	37	2	3	1	22.7434	4	5	0	0	0	0	1
902	1	1	60	2	3	1	24.8016	2	2	1	3	1	1	1
903	1	1	35	1	3	1						0	0	0
904	1	2	35	2	2	2	31.1846	0	1			0	0	0
905	1	1	37	2	3	1	24.1617	0	25	6	0	1	0	1
906	1	2	54	2	3	2	25.8806	3	0	0	3	0	1	1
907	1	1	37	2	3	1						0	0	0
908	1	1	32	2	3	1	24.9445	0	5	3	5	1	1	1
909	1	1	25	2	1	1	21.9292	0	6	0	0	0	0	1
910	1	1	49	2	3	1	29.0548	0	0	2	4	1	1	1
911	1	1	65	1	1	1	24.2215	0	0	1	2	1	1	1
912	1	2	44	1	1	1						0	0	0
913	1	2	28	2	2	1	22.7204	6	6			0	0	0
914	1	2	35	1	3	1						0	0	0
915	1	2	29	2	1	1	19.0381	0	3	3	6	1	1	1
916	1	2	43	1	2	2						0	0	0
917	1	2	43	2	3	2	27.7447	0	1	0	1	0	1	1
918	1	1	41	2	3	1	29.6045	0	0	3	2	1	1	1
919	1	2	52	1	3	1	24.5089	0	0	0	6	0	1	1
920	1	1	44	2	3	1	24.8792	0	0	0	2	0	1	1
921	1	1	50	2	3	1	26.7036	0	0	1	6	1	1	1
922	1	2	53	1	1	1	22.9854	0	1	0	5	0	1	1
923	1	2	38	1	3	1						0	0	0
924	1	2	40	1	3	1	23.597	0	2	0	2	0	1	1
925	1	2	54	2	3	1	21.8724	6	12	6	12	1	1	1
926	1	1	21	2	1	1	25.7725	0	0	0	2	0	1	1
927	1	2	25	1	1	1	28.4091	0	1	0	0	0	0	1
928	1	2	26	2	2	1	21.7181	0	0	0	0	0	0	1
929	1	1	30	2	2	2	20.1348	0	0	1	5	1	1	1
930	1	2	49	1	1	2	23.03			0	0	0	0	1
931	1	1	42	2	3	1	26.5668	0	0	0	0	0	0	1
932	1	1	56	2	3	1	23.1481	0	0	0	0	0	0	1
933	1	2	26	1	1	1	21.1073	2	3			0	0	0
934	1	2	27	1	1	1	23.1837					0	0	0
935	1	2	47	1	3	1	21.9363	0	14	0	0	0	0	1
936	1	2	24	1	2	1	23.1084	0	6	0	0	0	0	1
937	1	2	43	1	3	1	21.4844	0	4	1	2	1	1	1
938	1	1	43	2	3	1	19.6232	0	1	0	0	0	0	1
939	1	2	42	2	1	2	24.3375	0	1			0	0	0
940	1	2	42	1	1	1	20.0773	0	0	3	21	1	1	1
941	1	2	52	2	1	1	21.7993	0	0	0	0	0	0	1
942	2	1	34	2	2	1	24.3827	0	0			0	0	0
943	2	2	44	1	3	1	24.7721	3	6			0	0	0
944	2	2	29	2	2	1						0	0	0
945	2	2	33	1	3	1	25.5296	0	2	0	1	0	1	1
946	2	2	48	1	3	1	20.6575	0	0	2	5	1	1	1
947	2	2	46	1	3	1						0	0	0
948	2	2	47	2	3	1	24.4898	0	3	0	5	0	1	1
949	2	2	27	2	1	1	19.8839	0	3	0	0	0	0	1
950	2	2	40	1	3	1	22.5981	0	0	0	2	0	1	1
951	2	2	36	2	2	1	25.3815	0	3	0	5	0	1	1
952	2	2	24	2	1	1						0	0	0
953	2	2	28	2	2	1	21.3039	10	6	5	10	1	1	1
954	2	1	30	2	2	1	24.7555	0	0	5	5	1	1	1
955	2	1	49	2	3	1	31.3091	0	5	0	6	0	1	1
956	2	2	36	1	3	1						0	0	0
957	2	1	35	2	2	1		1	1	5	5	1	1	1
958	2	2	60	1	2	1	19.2672	3	0	3	0	1	0	1
959	2	2	20	1	1	2						0	0	0
960	2	1	51	2	3	1	28.2933	0	1	2	6	1	1	1
961	2	1	30	2	2	1	24.7843	0	1	5	3	1	1	1
962	2	1	53	2	2	2	32.6003	5	3			0	0	0
963	2	1	43	2	3	1	27.621	0	0	0	3	0	1	1
964	2	2	35	1	3	1	24.2188	0	0	0	1	0	1	1
965	2	2	48	1	1	2	22.4813	4	4	0	3	0	1	1
966	2	2	46	1	3	1						0	0	0
967	2	1	49	2	1	1	19.8685	0	0	0	1	0	1	1
968	2	1	32	2	2	1	23.3887	0	0	0	0	0	0	1
969	2	2	53	1	3	1	25.7117	0	0	0	0	0	0	1
970	2	1	51	2	3	1	23.3747	0	0	0	0	0	0	1
971	2	2	44	1	3	1	24.4898	0	0	0	0	0	0	1
972	2	2	46	2	3	1	21.9363	0	0	0	0	0	0	1
973	2	2	55	2	2	1	22.2656	0	0	0	0	0	0	1
974	2	2	22	1	1	1	20.9366	0	3	4	5	1	1	1
975	2	2	41	1	3	1	23.6614	0	0	0	0	0	0	1
976	2	2	53	1	3	1	20.1956	0	2	0	2	0	1	1
977	2	2	47	1	3	1	25	0	0	0	0	0	0	1
978	2	2	28	2	1	1	23.7118	0	0	0	4	0	1	1
979	2	2	22	1	1	1						0	0	0
980	2	2	39	1	3	1	23.7118	0	4	2	14	1	1	1
981	2	2	19	1	1	1	24.0346	0	2	0	2	0	1	1
982	2	2	37	2	3	1	23.597	0	0	0	3	0	1	1
983	2	2	50	2	1	1	26.0276	0	0	0	6	0	1	1
984	2	2	22	1	2	1	21.2629	0	0	0	0	0	0	1
985	2	2	36	2	1	2	22.9854	0	0			0	0	0
986	2	2	37	2	3	2	30.4867	0	0	0	0	0	0	1
987	2	2	46	1	3	2	22.6474	0	3	0	0	0	0	1
988	2	2	30	1	1	1	20.2947	0	5	0	10	0	1	1
989	2	2	25	2	1	1	20.0773	0	0			0	0	0
990	2	2	28	2	1	1	20.2449	0	0	0	0	0	0	1
991	2	2	53	1	2	1	25.5937	5	5	6	6	1	1	1
992	2	1	63	2	2	2	23.4493	2	5	1	3	1	1	1
993	2	2	46	2	3	1	18.3594	6	6	6	6	1	1	1
994	2	1	26	2	2	1	23.9912	0	4	0	4	0	1	1
995	2	1	39	1	3	1	21.6049	0	0	3	5	1	1	1
996	2	1	44	1	3	1	26.2346	0	2	6	6	1	1	1
997	2	2	50	1	2	1						0	0	0
998	2	2	28	1	1	1						0	0	0
999	2	1	30	2	3	1	25.963	0	0	0	0	0	0	1
1000	2	1	32	1	3	1	21.9679	0	1	0	0	0	0	1
1001	2	1	23	2	1	1	21.7982	0	2	0	2	0	1	1
1002	2	2	46	1	3	1	20.7612	0	1	0	2	0	1	1
1003	2	1	51	2	2	1	25.7469	4	6	6	6	1	1	1
1004	2	2	42	2	2	1	22.8571	0	0	0	2	0	1	1
1005	2	1	18	1	3	1	26.0417	0	0	0	4	0	1	1
1006	2	2	25	1	1	1						0	0	0
1007	2	2	41	2	3	1	18.9388	0	0	0	0	0	0	1
1008	2	2	48	1	1	1	18.9388	0	4	1	3	1	1	1
1009	2	1	37	2	3	1	24.6704	0	1	3	0	1	0	1
1010	2	2	36	2	1	1	25.9095	5	5	5	5	1	1	1
1011	2	1	53	2	3	1	26.3151	0	0	0	0	0	0	1
1012	2	2	47	2	3	2	19.5831	0	0	0	5	0	1	1
1013	2	2	28	2	2	1						0	0	0
1014	2	1	47	2	3	1	22.546	0	0	0	0	0	0	1
1015	2	1	38	2	2	1	33.2085	0	2	0	0	0	0	1
1016	2	1	44	2	3	1	22.5309	0	2	2	5	1	1	1
1017	2	1	28	1	1	1	22.546	2	5	5	5	1	1	1
1018	2	2	42	1	3	1	22.8395	0	0	0	0	0	0	1
1019	2	1	46	2	3	1	24.6181	0	0	0	0	0	0	1
1020	2	1	52	1	3	1	24.9153	0	0	0	0	0	0	1
1021	2	2	21	2	1	1	22.0386	1	2	3	5	1	1	1
1022	2	1	29	2	3	1	22.4088	0	3	0	3	0	1	1
1023	2	1	26	2	1	1	25.6055	2	3	2	3	1	1	1
1024	2	2	42	1	3	1	20.8611	0	0	0	1	0	1	1
1025	2	2	46	2	2	2	37.3233	0	0	2	0	1	0	1
1026	2	2	44	1	3	1	24.5675	0	1	0	0	0	0	1
1027	2	1	32	1	2	1	19.8763	0	4	0	4	0	1	1
1028	2	2	54	1	2	1						0	0	0
1029	2	2	28	1	3	1	24.4646	0	0	0	0	0	0	1
1030	2	2	34	2	1	1	26.2346	0	0	0	0	0	0	1
1031	2	2	38	1	3	1						0	0	0
1032	2	2	51	1	3	1	22.5827	0	1	0	0	0	0	1
1033	2	2	28	2	2	1	23.939	0	4			0	0	0
1034	2	2	50	1	3	1	39.8367	0	3	3	5	1	1	1
1035	2	2	38	1	3	2	20.7008	0	0	0	0	0	0	1
1036	2	2	49	1	2	1	33.8741	0	0	1	0	1	0	1
1037	2	1	55	2	3	1	22.6474	0	5	0	2	0	1	1
1038	2	2	18	2	2	1	21.2585	0	6			0	0	0
1039	2	2	27	2	1	1	25.0135	1	1	0	3	0	1	1
1040	2	2	24	1	2	1	21.8573	0	1	0	5	0	1	1
1041	2	2	34	2	2	1	24.4646	0	0	10	25	1	1	1
1042	2	2	22	1	1	1	20.2812	0	2	0	1	0	1	1
1043	2	2	19	1	1	2	19.721	0	1	0	2	0	1	1
1044	2	1	34	2	1	1	20.9371	0	0			0	0	0
1045	2	1	60	1	3	2	22.3958	0	2	0	2	0	1	1
1046	2	2	45	2	2	2	38.5141	0	0	0	0	0	0	1
1047	2	2	48	1	1	2	31.2213	0	3	1	3	1	1	1
1048	2	1	39	2	1	1						0	0	0
1049	2	1	24	2	2	2						0	0	0
1050	2	2	34	2	2	1		0	2	0	2	0	1	1
1051	2	1	43	2	1	1	20.898	0	1	0	0	0	0	1
1052	2	2	40	1	3	1						0	0	0
1053	2	2	39	2	3	1	23.6652	0	0	0	1	0	1	1
1054	2	2	22	1	1	1	26.5625	0	0	0	0	0	0	1
1055	2	2	51	1	3	2	25.0995	0	0	0	0	0	0	1
1056	2	2	35	1	1	1	21.0077	0	0			0	0	0
1057	2	2	25	2	1	1	19.1571	0	1			0	0	0
1058	2	1	52	2	2	1	26.2966	0	0	0	0	0	0	1
1059	2	1	37	2	3	1						0	0	0
1060	2	2	40	1	3	1	30.6689	6	6	6	6	1	1	1
1061	2	1	39	1	3	2						0	0	0
1062	2	2	43	2	3	1	26.8274	0	0	15	5	1	1	1
1063	2	2	41	1	3	1	26.3465	0	2	0	1	0	1	1
1064	2	2	47	1	3	1	25.3906	1	2	1	3	1	1	1
1065	2	2	37	2	3	1	20.7967	0	3	0	0	0	0	1
1066	2	2	31	2	2	1						0	0	0
1067	2	2	28	2	1	1	19.052	0	0	2	5	1	1	1
1068	2	1	29	2	2	1	26.5892	0	3			0	0	0
1069	2	1	44	2	3	1	24.2513	0	8	3	8	1	1	1
1070	2	2	36	1	3	1	28.0428	0	0	0	0	0	0	1
1071	2	2	48	1	3	2	21.4619	3	3	8	2	1	1	1
1072	2	1	33	1	1	2						0	0	0
1073	2	1	20	1	1	1						0	0	0
1074	2	2	45	2	3	1	24.9135	0	0	0	0	0	0	1
1075	2	1	36	2	3	1						0	0	0
1076	2	2	49	1	2	1	21.4533	0	0	0	0	0	0	1
1077	2	2	44	1	3	1	21.1389	2	0	0	2	0	1	1
1078	2	1	18	1	3	1	20.5128	0	0	0	1	0	1	1
1079	2	2	24	1	2	2	29.3848	0	2			0	0	0
1080	2	2	28	2	2	1	18.7962	0	0	0	1	0	1	1
1081	2	2	23	2	1	1	21.201	0	4	1	5	1	1	1
1082	2	1	48	2	1	1	24.9761	0	1	0	2	0	1	1
1083	2	2	20	2	1	1						0	0	0
1084	2	2	30	1	3	2	22.0386	0	0	1	6	1	1	1
1085	2	2	43	1	3	1	20.7967	0	0	3	5	1	1	1
1086	2	1	52	1	2	1	24.0377	0	0	0	0	0	0	1
1087	2	1	28	2	2	1	23.1481	0	0			0	0	0
1088	2	1	46	2	3	1	24.6354	0	5	0	6	0	1	1
1089	2	1	45	1	2	1	23.9635			0	0	0	0	1
1090	2	2	40	1	2	2	27.3588	0	2	6	4	1	1	1
1091	2	1	38	2	3	1	23.7955	0	0	0	0	0	0	1
1092	2	1	52	2	3	1	24.1517	0	6	0	0	0	0	1
1093	2	2	25	2	2	1	23.8754	0	0	0	7	0	1	1
1094	2	1	40	2	3	1	22.5152	0	6	0	0	0	0	1
1095	2	1	32	2	1	1						0	0	0
1096	2	2	43	1	3	1	23.04	0	1	0	2	0	1	1
1097	2	2	20	1	2	1	21.1327	4	5	4	6	1	1	1
1098	2	1	24	2	2	1						0	0	0
1099	2	1	36	2	2	1						0	0	0
1100	2	2	23	2	1	2	28.7317	0	2	0	0	0	0	1
1101	2	1	40	2	3	1	27.7275	0	0	0	2	0	1	1
1102	2	2	42	1	3	1	29.7619	0	0	0	16	0	1	1
1103	2	1	44	1	3	1	21.7335	1	0	1	0	1	0	1
1104	2	2	35	1	3	2	34.4781					0	0	0
1105	2	1	47	2	3	1	26.2346	6	5	5	4	1	1	1
1106	2	1	51	2	3	1	26.5285	0	0	0	0	0	0	1
1107	2	2	38	1	1	1	22.231	0	0	1	1	1	1	1
1108	2	2	47	2	3	2	24.093	0	0	0	2	0	1	1
1109	2	2	42	2	2	2	32.5964	0	0	0	0	0	0	1
1110	2	1	31	2	1	1	24.7555	0	3	0	2	0	1	1
1111	2	1	42	1	3	1	23.6713	0	0			0	0	0
1112	2	1	56	2	1	1	23.1544	0	0	3	5	1	1	1
1113	2	1	38	2	3	2	21.1007	0	0			0	0	0
1114	2	1	42	2	3	2	28.9051	0	6			0	0	0
1115	2	1	47	2	2	1	22.4775	0	4	0	2	0	1	1
1116	2	2	48	2	3	1	32.5964	0	1	0	2	0	1	1
1117	2	1	28	1	2	1	24.2202	0	6	0	0	0	0	1
1118	2	1	48	1	2	1	20.6163	0	0	0	0	0	0	1
1119	2	2	23	1	1	1	25.4327	4	5	2	2	1	1	1
1120	2	1	42	2	2	1	30.6689	0	0	0	0	0	0	1
1121	2	1	60	1	2	1	20.4783	0	0	0	0	0	0	1
1122	2	2	49	1	1	1	20.0155	0	0	0	0	0	0	1
1123	2	2	27	2	1	1	23.9188	0	1			0	0	0
1124	2	2	57	1	1	2	20.0796	6	0	0	0	0	0	1
1125	2	2	21	1	2	1	23.4568			1	4	1	1	1
1126	2	2	58	2	2	1	26.0375	0	0	2	6	1	1	1
1127	2	1	33	1	3	2						0	0	0
1128	2	1	41	2	1	2	25.42	1	1	2	2	1	1	1
1129	2	1	40	2	3	1						0	0	0
1130	2	1	29	2	2	1	22.5309	0	0	0	2	0	1	1
1131	2	1	48	2	3	1	25.2279	0	0	0	0	0	0	1
1132	2	1	48	2	3	1						0	0	0
1133	2	1	48	2	3	1	22.7833	0	5	0	2	0	1	1
1134	2	2	49	2	1	1	22.3214	0	0	0	4	0	1	1
1135	2	2	36	1	3	1	21.4619	0	0	0	1	0	1	1
1136	2	2	21	1	2	2		0	2			0	0	0
1137	2	2	24	1	1	2						0	0	0
1138	2	2	25	2	1	2	20.4783	0	0	2	2	1	1	1
1139	2	2	36	2	2	1	27.2817	0	0	22	0	1	0	1
1140	2	2	39	1	3	1	21.6296	0	0	0	0	0	0	1
1141	2	2	43	1	3	2	34.1598	0	0	0	0	0	0	1
1142	2	2	35	1	2	1	23.6614	0	4	10	6	1	1	1
1143	2	2	37	2	1	1						0	0	0
1144	2	2	37	1	3	1	22.2063	0	1	0	4	0	1	1
1145	2	1	45	2	3	1	26.309	0	0	5	6	1	1	1
1146	2	2	28	2	1	1	21.8871	0	0	0	2	0	1	1
1147	2	2	45	2	1	2	34.1986	6	0	0	0	0	0	1
1148	2	1	60	2	2	1	22.1916	0	0	0	0	0	0	1
1149	2	1	46	2	3	2	29.3524	0	0	0	0	0	0	1
1150	2	2	48	2	2	2	25.1808	1	4	2	2	1	1	1
1151	2	2	29	1	3	2	25.9107	2	0	0	3	0	1	1
1152	2	2	34	2	1	1	21.2953	5	15	5	15	1	1	1
1153	2	2	44	1	3	1	21.7994	0	0	0	0	0	0	1
1154	2	2	48	1	3	1	24.8016	0	3	29	4	1	1	1
1155	2	1	27	2	2	1	28.4011	1	4			0	0	0
1156	2	2	30	2	2	1	23.6295	0	0	0	0	0	0	1
1157	2	2	39	1	3	2						0	0	0
1158	2	2	24	1	2	2	32.6531	0	0	0	2	0	1	1
1159	2	2	32	1	3	1	24.5089	0	4	0	2	0	1	1
1160	2	1	29	2	2	1	22.206	0	0	0	3	0	1	1
1161	2	1	33	2	3	1	22.014	0	2	0	3	0	1	1
1162	2	1	44	2	3	1	23.1481	0	0	0	0	0	0	1
1163	2	1	51	1	3	1	21.6049	7	6	2	2	1	1	1
1164	2	1	30	1	3	1	23.2438	0	2			0	0	0
1165	2	1	27	2	2	2	22.0384	0	2			0	0	0
1166	2	1	18	2	1	1	25.0593	0	0			0	0	0
1167	2	1	35	2	3	1	19.8177	0	0	0	2	0	1	1
1168	2	2	47	2	1	2	22.8624	0	0	0	0	0	0	1
1169	2	1	39	1	3	1	21.6815	0	1			0	0	0
1170	2	1	54	2	3	1	25.7627	0	0	0	0	0	0	1
1171	2	2	31	2	3	2	23.7954	0	1	0	2	0	1	1
1172	2	1	55	2	2	1	24.1517	0	0	0	0	0	0	1
1173	2	2	53	2	3	1	26.1286	0	0			0	0	0
1174	2	1	27	2	1	1	19.2841	0	5	2	2	1	1	1
1175	2	2	44	2	3	1	22.2041	0	5	0	5	0	1	1
1176	2	2	45	2	2	1	21.0772	0	0	0	3	0	1	1
1177	2	1	48	2	3	1	23.7022	0	0	0	0	0	0	1
1178	2	1	34	2	3	1	24.7843	0	0	0	0	0	0	1
1179	2	2	23	2	1	1	21.8871	0	4	1	4	1	1	1
1180	2	2	47	1	3	1	18.1662	0	4	0	11	0	1	1
1181	2	2	43	1	2	1	22.7903	0	0	0	3	0	1	1
1182	2	1	27	2	1	2	42.449	0	2	1	3	1	1	1
1183	2	2	52	2	2	1	27.7323	0	2	0	0	0	0	1
1184	2	1	50	2	3	1	29.0123	0	0	0	0	0	0	1
1185	2	1	48	2	3	1	23.9869	0	0	4	14	1	1	1
1186	2	2	64	1	1	2	23.2434	0	0	0	0	0	0	1
1187	2	1	28	1	2	1						0	0	0
1188	2	2	32	1	2	1	23.03	1	5			0	0	0
1189	2	2	49	1	3	1	29.0533	0	0	2	20	1	1	1
1190	2	2	22	1	2	2	20.7564	4	1	4	4	1	1	1
1191	2	2	31	1	3	2	23.0469	6	1	6	5	1	1	1
1192	2	1	50	2	3	1	24.4302	0	0	0	0	0	0	1
1193	2	1	48	2	2	2	33.771	0	0	1	1	1	1	1
1194	2	1	55	2	1	1	27.7778	0	3	1	6	1	1	1
1195	2	2	44	1	3	1	25.6055	0	0	1	3	1	1	1
1196	2	2	58	1	2	1	20.0155	0	3	0	3	0	1	1
1197	2	1	55	2	2	1	27.4286	0	4	0	6	0	1	1
1198	2	1	44	2	2	1	22.3954	0	0	0	5	0	1	1
1199	2	1	54	2	3	1	42.3232	0	0	0	3	0	1	1
1200	2	1	47	2	1	1	21.8277	0	0	0	0	0	0	1
1201	2	2	40	1	3	1	20.9877	0	0	0	0	0	0	1
1202	2	1	25	2	1	1	21.4619	0	3	0	3	0	1	1
1203	2	2	24	2	2	2	30.1162	0	4	1	2	1	1	1
1204	2	1	48	2	2	1	20.7756	2	3	2	4	1	1	1
1205	2	2	42	2	2	1	23.7196	0	4	0	5	0	1	1
1206	2	1	48	2	3	1	24.3911	0	0	0	0	0	0	1
1207	2	1	35	2	3	1	20.304	0	1	0	4	0	1	1
1208	2	2	52	1	2	1	24.3375	0	0	0	0	0	0	1
1209	2	1	25	1	1	1						0	0	0
1210	2	1	28	2	2	1						0	0	0
1211	2	1	46	2	3	1	26.8745	0	1	0	1	0	1	1
1212	2	2	52	1	2	1	20.8209	0	1	0	0	0	0	1
1213	2	2	49	1	3	1	26.9531	0	0	2	2	1	1	1
1214	2	2	46	2	3	1	25.1559	0	1	0	2	0	1	1
1215	2	2	52	2	2	1	23.8754	1	0	2	3	1	1	1
1216	2	2	50	1	3	1	25.2801	0	3			0	0	0
1217	2	2	42	1	3	1	21.048	0	0	0	0	0	0	1
1218	2	2	34	1	3	1						0	0	0
1219	2	2	28	2	1	1						0	0	0
1220	2	2	43	1	1	1	20.9366	0	1	2	5	1	1	1
1221	2	2	45	1	3	1				4	5	1	1	1
1222	2	2	41	2	3	1	25.5937	6	6	0	2	0	1	1
1223	2	1	46	1	2	1	25.6309	0	0	0	0	0	0	1
1224	2	2	43	1	3	2	21.3669	0	2	0	0	0	0	1
1225	2	2	39	1	3	1						0	0	0
1226	2	1	37	2	1	2	22.5309	0	0	0	0	0	0	1
1227	2	1	36	2	3	2						0	0	0
1228	2	2	52	1	1	1				5	0	1	0	1
1229	2	2	41	2	2	1	22.5827	0	0	0	0	0	0	1
1230	2	2	61	2	2	2	22.2656	0	0	0	0	0	0	1
1231	2	1	32	2	3	1	23.1978	0	0	0	4	0	1	1
1232	2	1	55	2	2	1	21.6049	2	2	1	2	1	1	1
1233	2	2	31	2	2	1						0	0	0
1234	2	2	29	1	2	1	22.7204	0	0	1	1	1	1	1
1235	2	2	34	1	2	1	21.1073	0	2	0	0	0	0	1
1236	2	2	38	1	1	1	21.5451	0	0	1	0	1	0	1
1237	2	2	48	2	3	1	24.6914	0	1	0	2	0	1	1
1238	2	2	54	2	1	1	27.4145	0	0	0	0	0	0	1
1239	2	1	40	2	2	1	23.2005	0	0	0	0	0	0	1
1240	2	2	28	2	1	1	18.7783	0	0	1	2	1	1	1
1241	2	2	58	2	2	1	19.047	0	0	0	0	0	0	1
1242	2	2	59	2	1	1	17.9282	0	1	0	0	0	0	1
1243	2	2	38	2	3	2	25.0762	0	12			0	0	0
1244	2	2	30	1	1	2	21.2585	0	3	0	15	0	1	1
1245	2	2	31	1	2	2						0	0	0
1246	2	2	54	2	3	1	24.4473	0	0	0	2	0	1	1
1247	2	2	24	2	1	2	21.4844	0	0	0	0	0	0	1
1248	2	2	53	2	3	2	30.2901	6	4	0	2	0	1	1
1249	2	2	41	1	3	1	26.7539	0	0	0	4	0	1	1
1250	2	1	61	2	2	1	20.679	0	0	0	0	0	0	1
1251	2	1	57	2	3	1						0	0	0
1252	2	2	44	1	3	1	19.7531	2	0	0	0	0	0	1
1253	2	1	26	1	2	1	21.551	0	0	0	2	0	1	1
1254	2	1	53	2	3	1	24.4857	0	0	0	0	0	0	1
1255	2	2	42	1	2	1	22.3863	0	0	0	4	0	1	1
1256	2	2	45	2	2	1	26.6728	0	1	2	4	1	1	1
1257	2	1	34	2	2	1						0	0	0
1258	2	2	35	1	3	1	23.9995	0	0	0	0	0	0	1
1259	2	1	46	2	3	1	24.7555	0	0	0	1	0	1	1
1260	2	2	56	1	2	1	26.5731	3	4	3	5	1	1	1
1261	2	1	27	2	1	1	23.9316			0	2	0	1	1
1262	2	2	52	2	3	1	23.9869	0	0	0	0	0	0	1
1263	2	2	27	2	2	1	19.3698	0	0	0	5	0	1	1
1264	2	2	32	2	1	1	20.5289	0	0	0	0	0	0	1
1265	2	2	50	1	2	1	20.0773	0	0	0	0	0	0	1
1266	2	2	54	1	2	1	27.6817	0	0	0	0	0	0	1
1267	2	1	48	2	3	1	21.4771			3	3	1	1	1
1268	2	2	26	1	1	1	20.7612	0	2	0	2	0	1	1
1269	2	2	49	1	3	1	21.7994	0	4	0	3	0	1	1
1270	2	2	38	1	3	1	21.5139	0	0	1	3	1	1	1
1271	2	2	29	2	2	1	23.8754	0	2	0	2	0	1	1
1272	2	2	55	1	1	1	24.7409	5	6	6	7	1	1	1
1273	2	2	33	1	1	2	23.9869	0	0	6	3	1	1	1
1274	2	2	20	2	1	2	23.3234	0	5	0	2	0	1	1
1275	2	2	41	2	2	1	20.2848	0	4	0	0	0	0	1
1276	2	1	34	2	2	1	23.4277	0	0	0	0	0	0	1
1277	2	1	28	2	3	2	21.6049	3	6	2	30	1	1	1
1278	2	1	30	2	3	1	30.2343	0	3	0	4	0	1	1
1279	2	2	51	2	1	1	24.6094	0	2	0	3	0	1	1
1280	2	1	25	2	1	2						0	0	0
1281	2	1	47	2	3	1	25.7618	0	3	0	0	0	0	1
1282	2	1	49	2	3	1	24.2202	0	0	0	1	0	1	1
1283	2	1	62	2	1	2	23.5898	4	4	10	14	1	1	1
1284	2	1	46	2	2	1	26.8745	0	0	0	4	0	1	1
1285	2	2	53	1	3	1	26.8386	0	3	0	0	0	0	1
1286	2	2	45	1	1	1		0	10	0	10	0	1	1
1287	2	2	46	1	3	1	20.202	0	0	2	2	1	1	1
1288	2	2	50	1	3	1	20.5897	0	0	1	0	1	0	1
1289	2	1	48	2	3	1						0	0	0
1290	2	1	32	2	2	1	23.5457	0	0	1	3	1	1	1
1291	2	1	33	2	3	1	26.3465	0	3	0	0	0	0	1
1292	2	1	18	1	2	1						0	0	0
1293	2	1	35	2	1	1						0	0	0
1294	2	1	50	2	3	1	25.335	3	5	2	5	1	1	1
1295	2	1	37	2	3	1	22.2439	0	0	1	4	1	1	1
1296	2	1	39	1	2	1	23.246	0	0	6	0	1	0	1
1297	2	1	29	2	2	1	23.3747	0	0	0	1	0	1	1
1298	2	2	18	1	2	1	23.1405	2	20			0	0	0
1299	2	1	51	2	3	1	25.42	0	3	0	0	0	0	1
1300	2	1	42	2	3	1	21.2562	0	0	0	0	0	0	1
1301	2	1	45	2	3	1	25.3086	0	0			0	0	0
1302	2	1	46	2	3	1	23.4835	3	5	0	2	0	1	1
1303	2	2	25	2	1	1	24.3375	2	0	1	1	1	1	1
1304	2	2	30	2	2	1	21.7181	0	0			0	0	0
1305	2	2	25	2	2	1						0	0	0
1306	2	1	45	2	3	1	23.5898	0	0			0	0	0
1307	2	2	42	1	3	1	22.1526	0	0	6	0	1	0	1
1308	2	2	53	1	3	1	27.6361	0	3	0	3	0	1	1
1309	2	2	31	1	3	1	23.7387	0	2	0	4	0	1	1
1310	2	2	35	1	2	1	18.4672	0	0	1	4	1	1	1
1311	2	1	26	2	2	1	23.5898	0	3	0	2	0	1	1
1312	2	1	25	2	2	2	25.335	0	2	0	0	0	0	1
1313	2	2	27	2	2	2	24.8591	0	0			0	0	0
1314	2	2	43	1	3	1	23.2438	0	0	0	1	0	1	1
1315	2	1	25	2	3	2	20.7756	6	14			0	0	0
1316	2	1	51	2	3	1	26.0389	0	3	8	8	1	1	1
1317	2	1	27	1	1	1	22.5981	0	0	1	2	1	1	1
1318	2	1	37	2	3	1	24.4789	0	2	0	0	0	0	1
1319	2	2	39	1	3	1	30.5662	1	5	0	16	0	1	1
1320	2	1	32	2	2	1	23.3747	0	4	0	0	0	0	1
1321	2	2	38	2	1	1	23.5666	7	7	8	8	1	1	1
1322	2	2	39	1	3	1	27.0416	2	6	6	5	1	1	1
1323	2	2	30	2	1	1						0	0	0
1324	2	2	36	2	2	1						0	0	0
1325	2	2	30	2	2	1	18.4672	0	0	6	6	1	1	1
1326	2	2	29	1	1	1	21.2306	0	0	0	0	0	0	1
1327	2	2	40	2	3	1	25.0593	0	2	0	0	0	0	1
1328	2	1	38	2	3	1						0	0	0
1329	2	1	27	2	2	1	21.4619	1	2	2	2	1	1	1
1330	2	2	28	2	1	1	21.4619	0	4	1	2	1	1	1
1331	2	2	30	2	2	1	22.5827	0	4	0	0	0	0	1
1332	2	1	39	1	1	2	21.201	0	0	0	0	0	0	1
1333	2	2	36	1	3	1	32.5619	0	0	3	6	1	1	1
1334	2	1	30	2	2	1	22.7244	0	0	0	0	0	0	1
1335	2	1	30	2	2	1						0	0	0
1336	2	2	37	2	3	1	21.048	0	3	1	4	1	1	1
1337	2	2	23	2	1	1						0	0	0
1338	2	2	26	1	1	1						0	0	0
1339	2	2	59	1	1	2	25.5102	0	0	0	1	0	1	1
1340	2	2	31	1	3	2						0	0	0
1341	2	2	57	1	1	2	28.3987	0	0	0	0	0	0	1
1342	2	2	44	1	3	1	26.2596	0	3	4	4	1	1	1
1343	2	2	59	2	2	1	19.9219	0	0	3	5	1	1	1
1344	2	2	24	2	1	2	22.3214	3	6			0	0	0
1345	2	2	29	2	2	1	17.9151	0	0	0	2	0	1	1
1346	2	2	44	1	2	1	23.1084	0	3	2	5	1	1	1
1347	2	2	22	2	1	1	18.2102	0	2	6	6	1	1	1
1348	2	2	18	2	1	2	21.83	0	0			0	0	0
1349	2	2	28	2	1	1	27.0416	2	3	2	6	1	1	1
1350	2	2	52	2	1	1	19.8178	0	1	1	5	1	1	1
1351	2	2	24	1	2	1	33.6593	3	6	3	6	1	1	1
1352	2	2	28	2	1	1	21.8776	0	0	1	2	1	1	1
1353	2	2	25	2	3	1						0	0	0
1354	2	1	24	2	1	1						0	0	0
1355	2	2	44	2	3	1	26.2346	0	2	2	7	1	1	1
1356	2	1	43	1	1	2						0	0	0
1357	2	2	52	1	3	1	25.1559	0	0	0	4	0	1	1
1358	2	2	42	2	2	1	19.8347	0	1	0	5	0	1	1
1359	2	2	59	2	1	1						0	0	0
1360	2	2	37	2	2	2						0	0	0
1361	2	2	43	2	1	1	25.5296	0	5	0	2	0	1	1
1362	2	2	39	2	3	1	22.46	0	4	0	0	0	0	1
1363	2	1	26	2	2	1	21.1327	0	2	0	3	0	1	1
1364	2	2	25	2	2	1	20.5714	0	5	0	0	0	0	1
1365	2	2	30	2	2	1	20.1995	0	5			0	0	0
1366	2	2	63	1	2	1	22.5827	0	2	1	1	1	1	1
1367	2	2	28	1	3	1	22.8624	0	2	2	5	1	1	1
1368	2	1	35	2	3	1	19.917	0	0	1	2	1	1	1
1369	2	2	50	2	1	1	21.4844	0	3	0	5	0	1	1
1370	2	2	22	1	1	2	25.2493	0	0	3	0	1	0	1
1371	2	1	25	2	1	1	23.8367	0	0			0	0	0
1372	2	1	31	2	2	1	27.4717	0	0			0	0	0
1373	2	2	43	1	3	1	19.8177	0	0	3	0	1	0	1
1374	2	1	33	2	2	1	20.9371	0	5	0	5	0	1	1
1375	2	2	45	1	3	1	23.0825	0	0	0	0	0	0	1
1376	2	2	28	2	1	2	29.3724	1	3	6	6	1	1	1
1377	2	2	24	2	1	1	23.6713	2	2	2	2	1	1	1
1378	2	2	36	1	3	2	18.2868	2	5	0	0	0	0	1
1379	2	2	45	1	1	2						0	0	0
1380	2	1	46	2	1	2	26.1719	6	5	0	3	0	1	1
1381	2	2	30	2	1	2	22.6562	0	0	0	4	0	1	1
1382	2	1	42	1	1	1	23.8754	0	0	0	0	0	0	1
1383	2	1	38	2	3	1	24.8981	0	2	0	2	0	1	1
1384	2	2	48	1	3	1						0	0	0
1385	2	1	55	2	3	1	25.7469	0	0	0	0	0	0	1
1386	2	2	49	2	2	2						0	0	0
1387	2	1	46	2	3	1	22.6443	1	1	4	3	1	1	1
1388	2	1	39	2	3	1	22.3865	0	0	0	2	0	1	1
1389	2	1	42	2	3	1		0	0	0	0	0	0	1
1390	2	1	33	2	1	1	20.3383	0	3	0	0	0	0	1
1391	2	1	38	1	3	1	21.0373	3	6	0	0	0	0	1
1392	2	2	36	2	3	1	21.2585	3	5	5	5	1	1	1
1393	2	2	27	1	2	1	23.3556	0	1	0	0	0	0	1
1394	2	2	44	1	2	1	23.7812	0	1	0	0	0	0	1
1395	2	2	49	1	3	1	23.1405	0	0	0	3	0	1	1
1396	2	2	35	1	3	2	23.1206	0	0	0	2	0	1	1
1397	2	2	42	2	3	1	24.9135	0	2			0	0	0
1398	2	2	37	2	2	1	23.1206	0	2	0	2	0	1	1
1399	2	2	50	2	2	2	24.281	0	0			0	0	0
1400	2	2	29	1	3	1	21.6713	0	6	1	1	1	1	1
1401	2	2	28	2	2	1	21.4692	0	0	0	0	0	0	1
1402	2	2	26	2	1	1	23.7812	0	0	0	2	0	1	1
1403	2	2	42	1	3	1	20.8308	0	3	0	4	0	1	1
1404	2	2	38	2	2	2	24.0238	0	0	0	0	0	0	1
1405	2	2	36	2	3	1						0	0	0
1406	2	2	50	1	3	1	33.1726	0	6	0	0	0	0	1
1407	2	2	38	1	3	1	20.0692	2	5	4	5	1	1	1
1408	2	2	41	1	3	1	23.5102	0	0	0	0	0	0	1
1409	2	2	31	2	2	2	25.2595	0	0			0	0	0
1410	2	2	38	2	3	1						0	0	0
1411	2	2	37	1	3	1	21.8871	2	2			0	0	0
1412	2	2	28	2	2	2	26.7299	0	14	0	1	0	1	1
1413	2	1	46	2	3	1	24.4141	0	5	2	3	1	1	1
1414	2	1	32	2	3	1	24.1617	0	5	0	2	0	1	1
1415	2	2	23	1	1	1	21.9671	2	3	2	5	1	1	1
1416	2	2	29	2	2	1	24.2123	0	0	0	4	0	1	1
1417	2	2	42	2	3	1	24.9337	3	6	2	60	1	1	1
1418	2	2	46	1	3	1	22.1297	0	0	2	4	1	1	1
1419	2	2	55	2	2	1	27.0416	0	6	0	4	0	1	1
1420	2	1	35	2	1	1	24.7843	0	0	0	1	0	1	1
1421	2	1	42	2	3	1						0	0	0
1422	2	2	39	1	1	1						0	0	0
1423	2	2	30	2	3	2	19.708	6	0			0	0	0
1424	2	1	43	2	3	1	25.504	0	7	2	9	1	1	1
1425	2	1	50	2	2	2	25.6489	0	28	3	30	1	1	1
1426	2	2	43	1	3	1	28.3447	2	2	3	3	1	1	1
1427	2	1	23	1	1	1	20.5151	0	0	0	0	0	0	1
1428	2	1	40	2	1	1						0	0	0
1429	2	2	51	2	3	1	22.0932	0	1	1	1	1	1	1
1430	2	1	43	2	3	1						0	0	0
1431	2	1	48	2	3	1	23.8715	0	5	0	14	0	1	1
1432	2	2	42	2	3	2	29.3776	2	2	0	0	0	0	1
1433	2	1	40	2	1	1	26.8787	1	0	1	2	1	1	1
1434	2	1	28	2	1	1	23.04	1	5	0	5	0	1	1
1435	2	2	37	2	1	1	25.3086	0	4	0	6	0	1	1
1436	2	1	60	1	2	1	23.7022	0	0			0	0	0
1437	2	1	46	2	3	1	28.0497	0	0	0	4	0	1	1
1438	2	2	30	1	3	1						0	0	0
1439	2	1	43	2	2	2		0	0	0	0	0	0	1
1440	2	2	44	1	3	1	26.0933	0	0			0	0	0
1441	2	1	41	2	3	1	22.1526	0	0	0	2	0	1	1
1442	2	2	44	1	2	1	23.3341	0	0	0	0	0	0	1
1443	2	1	24	2	1	1	29.2184	0	0	0	2	0	1	1
1444	2	1	23	2	2	1	20.3704	0	0	0	1	0	1	1
1445	2	2	37	2	3	1	22.1453	0	4	0	0	0	0	1
1446	2	2	48	1	3	1	20.3704	0	0	2	2	1	1	1
1447	2	1	32	2	1	1	22.8194	0	0	5	5	1	1	1
1448	2	2	46	2	3	1	23.03	0	0	0	3	0	1	1
1449	2	2	40	2	3	1	19.5717	0	4	0	1	0	1	1
1450	2	2	50	1	3	1	19.9744	0	0	0	3	0	1	1
1451	2	2	57	2	1	1	26.9111	0	0	0	3	0	1	1
1452	2	2	34	1	2	2	22.2041	0	2	0	2	0	1	1
1453	2	1	31	2	3	2	24.7843	0	0	3	4	1	1	1
1454	2	2	25	2	1	1						0	0	0
1455	2	2	60	2	2	1	28.9993	0	1	0	3	0	1	1
1456	2	2	28	2	2	1	21.6296	0	0			0	0	0
1457	2	2	53	2	1	1	20.1323	3	5	2	5	1	1	1
1458	2	2	41	2	1	1	24.7409	0	0	0	3	0	1	1
1459	2	2	29	1	2	1	22.1367	0	0	0	0	0	0	1
1460	2	2	50	1	3	2	23.03	0	0	0	3	0	1	1
1461	2	1	33	1	3	1	22.7147	0	0	1	2	1	1	1
1462	2	1	51	1	3	1	26.1224			0	0	0	0	1
1463	2	2	18	2	1	1						0	0	0
1464	2	2	41	1	3	1	22.4913	0	0	1	3	1	1	1
1465	2	2	34	1	3	1	22.913	0	1	0	5	0	1	1
1466	2	2	55	2	1	2	27.6817	4	4	10	10	1	1	1
1467	2	2	32	1	1	1	22.8395	0	0	2	3	1	1	1
1468	2	2	36	1	3	1	22.3214	0	0	0	0	0	0	1
1469	2	1	29	2	2	1						0	0	0
1470	2	1	46	1	1	1	23.6713	0	0			0	0	0
1471	2	2	40	1	1	1						0	0	0
1472	2	2	43	1	3	1				0	0	0	0	1
1473	2	2	44	1	3	1	22.4712	0	0	0	2	0	1	1
1474	2	1	50	2	1	1	21.4301	0	0	0	1	0	1	1
1475	2	1	45	2	1	1	22.0688	0	0	1	3	1	1	1
1476	2	1	31	1	3	1	21.4996	0	0	0	5	0	1	1
1477	2	1	29	2	2	1	26.8274	0	0	0	3	0	1	1
1478	2	2	28	2	1	1						0	0	0
1479	2	2	56	2	2	1	31.935	0	0	0	1	0	1	1
1480	2	1	58	1	3	2	19.4094	0	0	0	1	0	1	1
1481	2	2	26	2	1	1	22.4059	4	5	5	5	1	1	1
1482	2	2	53	1	1	2	22.7903	0	5	0	0	0	0	1
1483	2	1	42	2	3	1	24.7555	0	1	0	1	0	1	1
1484	2	1	19	1	1	1	17.9163	0	0	1	1	1	1	1
1485	2	2	47	1	3	1	26.2188	0	4			0	0	0
1486	2	1	32	2	2	1	39.9656	0	0			0	0	0
1487	2	2	38	2	1	1	28.3987	0	3	5	3	1	1	1
1488	2	1	32	2	3	1	21.6049	2	1	0	1	0	1	1
1489	2	2	41	1	3	1						0	0	0
1490	2	1	36	2	3	1	22.7904	0	0	0	1	0	1	1
1491	2	1	47	1	1	1	23.1241	0	0	0	0	0	0	1
1492	2	1	56	2	3	1	24.7293	0	4	0	2	0	1	1
1493	2	2	31	1	1	1	25.6369	0	2	1	0	1	0	1
1494	2	1	18	2	1	1						0	0	0
1495	2	2	36	1	3	1	20.5151	0	2	0	4	0	1	1
1496	2	1	35	2	3	1	23.9133	0	0	0	0	0	0	1
1497	2	2	42	1	3	1	21.2953	6	6	6	6	1	1	1
1498	2	1	54	2	3	1	22.0932	0	0	0	0	0	0	1
1499	2	1	52	1	2	1	23.6669	0	3	0	2	0	1	1
1500	2	1	27	1	1	1						0	0	0
1501	2	1	41	2	3	1	20.8117	0	0	0	0	0	0	1
1502	2	1	39	2	1	1	25.7255	0	0	1	1	1	1	1
1503	2	1	44	2	3	1	22.206	0	7	0	3	0	1	1
1504	2	1	30	2	2	1				0	2	0	1	1
1505	2	2	35	1	3	1	24.1115	0	1	0	1	0	1	1
1506	2	1	53	2	2	1	24.4857	0	2	0	1	0	1	1
1507	2	2	46	2	3	1	27.0051	0	3	0	1	0	1	1
1508	2	2	25	1	2	1	20.3816	0	0	0	0	0	0	1
1509	2	2	54	1	1	2	18.6214	5	5	0	5	0	1	1
1510	2	2	45	2	2	1	23.4586	0	0	0	0	0	0	1
1511	2	2	43	1	3	1	24.0238	0	0	0	0	0	0	1
1512	2	1	44	2	3	2	23.5156	0	3	0	5	0	1	1
1513	2	1	43	1	3	1	28.0864					0	0	0
1514	2	1	42	2	3	1	23.7196	0	0	0	4	0	1	1
1515	2	1	53	2	3	1	21.5619	0	0			0	0	0
1516	2	2	48	2	1	1						0	0	0
1517	2	1	36	2	3	1						0	0	0
1518	2	2	38	1	3	1	18.5911	0	0	0	2	0	1	1
1519	2	1	52	2	1	1	28.0763	0	1	0	0	0	0	1
1520	2	1	28	2	2	1	26.2966	1	1	1	4	1	1	1
1521	2	1	45	2	3	1	32.8466	6	6			0	0	0
1522	2	1	45	2	2	1	33.3325	0	0	0	0	0	0	1
1523	2	2	38	2	3	1	25.4694	0	4	8	10	1	1	1
1524	2	2	27	2	2	1	22.4088	0	0	0	0	0	0	1
1525	2	2	46	2	1	1	22.8571	2	4	2	4	1	1	1
1526	2	2	25	2	2	1	21.9713	0	0	0	0	0	0	1
1527	2	1	50	2	3	1	28.0822	2	5	0	4	0	1	1
1528	2	1	49	2	2	1				0	3	0	1	1
1529	2	1	40	2	3	1	24.968	0	3	1	4	1	1	1
1530	2	1	55	2	2	1	25.9787	0	2	0	0	0	0	1
1531	2	2	36	2	3	1	20.2865	1	4	1	4	1	1	1
1532	2	1	26	2	2	2	24.2803	0	0			0	0	0
1533	2	1	35	2	3	2	23.6713	0	0	3	3	1	1	1
1534	2	2	20	2	1	1	25.1559	0	0	3	3	1	1	1
1535	2	1	27	2	1	1	23.4835	0	0	0	0	0	0	1
1536	2	1	32	2	3	1	20.5289	0	0	2	3	1	1	1
1537	2	2	33	1	3	2	20.1956	0	0	0	0	0	0	1
1538	2	1	48	2	2	1				3	3	1	1	1
1539	2	2	52	2	2	1	26.2596	0	0	0	0	0	0	1
1540	2	1	42	2	3	1	22.694	0	1	0	2	0	1	1
1541	2	1	43	1	2	1	22.2033	0	0	9	5	1	1	1
1542	2	1	51	2	2	2	31.5789	0	2	0	0	0	0	1
1543	2	1	23	2	2	1	24.3072	1	3	0	2	0	1	1
1544	2	2	58	2	1	1	23.5666	0	0	1	0	1	0	1
1545	2	1	21	1	1	1						0	0	0
1546	2	1	52	1	3	1	20.8756	0	0	0	0	0	0	1
1547	2	1	57	2	2	2	28.089	0	3	0	0	0	0	1
1548	2	2	22	1	1	2						0	0	0
1549	2	1	18	1	3	1						0	0	0
1550	2	1	50	1	2	1	22.7904	0	4	5	6	1	1	1
1551	2	1	34	2	3	1	22.8774	0	4	0	1	0	1	1
1552	2	1	47	2	3	1	24.2568	0	1	6	0	1	0	1
1553	2	2	49	1	3	1	20.7612	0	0	0	0	0	0	1
1554	2	2	46	2	1	1						0	0	0
1555	2	2	34	2	2	1	24.0055	0	0	0	0	0	0	1
1556	2	2	49	2	3	2	23.3355	0	0	0	2	0	1	1
1557	2	2	34	2	1	1						0	0	0
1558	2	2	30	2	1	1						0	0	0
1559	2	1	37	2	3	1	34.1537	0	0			0	0	0
1560	2	1	18	1	1	2	23.0192	0	0			0	0	0
1561	2	2	22	2	2	2						0	0	0
1562	2	2	51	2	1	2						0	0	0
1563	2	2	28	2	1	1						0	0	0
1564	2	2	46	1	1	1						0	0	0
1565	2	2	20	1	1	1	23.0954	0	3			0	0	0
1566	2	2	45	1	3	1	19.4932	0	6	0	5	0	1	1
1567	2	2	26	2	1	1	20.3244	3	5	2	5	1	1	1
1568	2	2	47	2	3	2	27.968	2	5			0	0	0
1569	2	1	26	1	1	1	21.0373	0	2	3	5	1	1	1
1570	2	1	26	2	1	1	25.471	0	0	2	4	1	1	1
1571	2	2	27	1	3	2						0	0	0
1572	2	2	20	2	1	1						0	0	0
1573	2	2	23	1	1	1	21.2953	1	2	2	2	1	1	1
1574	2	2	36	2	1	1	24.2123	0	0	0	0	0	0	1
1575	2	1	42	2	3	1	29.2415	0	0	0	0	0	0	1
1576	2	1	51	1	3	1	27.4717	0	0	0	0	0	0	1
1577	2	2	33	1	3	1						0	0	0
1578	2	1	46	2	3	1	24.0755	0	0	0	0	0	0	1
1579	2	1	64	1	3	1	23.1481	0	2	0	0	0	0	1
1580	2	1	36	2	2	1	27.1178	0	0	0	0	0	0	1
1581	2	2	47	1	3	1	24.6094	0	0	2	2	1	1	1
1582	2	1	53	1	2	1	20.4529	0	0	0	4	0	1	1
1583	2	2	54	2	1	1	22.6252	0	0	0	0	0	0	1
1584	2	1	31	2	2	1	22.546	0	0	0	0	0	0	1
1585	2	1	47	2	3	1	21.9671	0	0	0	0	0	0	1
1586	2	2	27	2	2	1	23.4236	1	4	0	0	0	0	1
1587	2	2	43	2	3	2	25.1651	0	3	0	2	0	1	1
1588	2	2	55	2	2	1	21.9713	0	0	2	0	1	0	1
1589	2	2	23	1	1	1	24.8971	0	5	0	2	0	1	1
1590	2	1	54	2	1	1	22.8774	1	5	1	10	1	1	1
1591	2	2	34	2	3	2	24.6181	0	0	0	0	0	0	1
1592	2	2	55	1	2	1	21.2953	0	0	0	0	0	0	1
1593	2	1	36	1	3	1	21.4301	0	2	2	5	1	1	1
1594	2	2	37	2	1	1				6	2	1	1	1
1595	2	2	38	1	3	1						0	0	0
1596	2	2	34	1	3	1	20.7008	0	4	0	3	0	1	1
1597	2	1	37	2	2	2	24.8356	0	0	0	0	0	0	1
1598	2	2	48	1	3	2	48.4405	0	0	1	2	1	1	1
1599	2	1	32	2	3	1	20.9371	0	1	0	0	0	0	1
1600	2	2	30	2	2	1	21.1463	0	0	0	0	0	0	1
1601	2	1	18	1	1	1	23.1206	0	3			0	0	0
1602	2	2	38	1	2	2						0	0	0
1603	2	1	33	2	3	1	19.8839	0	5			0	0	0
1604	2	1	38	2	3	1	24.3025	0	4	0	0	0	0	1
1605	2	1	27	1	2	1						0	0	0
1606	2	1	31	2	2	1	20.7564	0	0	0	0	0	0	1
1607	2	1	37	1	3	1	25.5354	0	0	0	0	0	0	1
1608	2	1	34	2	1	1	22.5848	0	0			0	0	0
1609	2	1	36	2	3	1						0	0	0
1610	2	1	28	2	2	1	19.4622	0	10			0	0	0
1611	2	1	32	1	3	1	23.8227	0	0	1	1	1	1	1
1612	2	1	55	2	2	1	24.187	0	0	0	0	0	0	1
1613	2	2	61	1	1	1		0	2	0	0	0	0	1
1614	2	1	18	1	1	1						0	0	0
1615	2	1	35	2	1	1						0	0	0
1616	2	1	36	2	3	1	21.4771	0	0			0	0	0
1617	2	1	44	2	1	1	24.1221	0	0			0	0	0
1618	2	2	56	1	1	2	29.0606	6	5	0	0	0	0	1
1619	2	2	21	2	1	2	21.6441	0	4	0	3	0	1	1
1620	2	2	28	2	1	1	23.5294	0	2	0	1	0	1	1
1621	2	2	54	1	2	1	18.591	0	0	0	0	0	0	1
1622	2	2	37	2	2	1	21.3669	0	0	2	6	1	1	1
1623	2	2	19	2	1	1	23.1983	6				0	0	0
1624	2	1	30	2	3	2	29.9836	0	5	0	4	0	1	1
1625	2	2	47	1	3	1	21.6049	0	0	3	1	1	1	1
1626	2	2	43	1	3	1	21.2953	0	0	0	3	0	1	1
1627	2	1	32	2	2	1	19.6232	0	0	0	5	0	1	1
1628	2	2	32	1	3	1	19.5918	1	3			0	0	0
1629	2	1	42	1	2	1	30.6689	0	0	0	2	0	1	1
1630	2	1	45	2	3	2	31.1957	0	0	11	12	1	1	1
1631	2	1	52	2	3	1						0	0	0
1632	2	1	40	1	2	1	24.9836	0	0			0	0	0
1633	2	1	35	1	1	1	24.0741	0	2	2	4	1	1	1
1634	2	1	47	2	3	1	24.7293	0	0	2	5	1	1	1
1635	2	1	48	1	2	1	22.9917	0	0	0	0	0	0	1
1636	2	1	51	2	3	1	28.075	0	0	1	2	1	1	1
1637	2	1	37	2	3	2						0	0	0
1638	2	2	46	1	3	1						0	0	0
1639	2	1	43	2	3	2	32.3737	0	0	0	0	0	0	1
1640	2	2	61	1	2	1	20.1769	0	3	2	5	1	1	1
1641	2	2	34	1	3	2	25.1024	0	6			0	0	0
1642	2	2	31	2	1	2						0	0	0
1643	2	2	42	2	2	1	22.3094	0	2	0	4	0	1	1
1644	2	1	60	2	2	1	24.3025	1	4			0	0	0
1645	2	2	23	2	1	1				2	3	1	1	1
1646	2	2	52	2	3	1	30.7174	0	3	4	5	1	1	1
1647	2	1	42	2	3	1	25.4365	2	5	1	0	1	0	1
1648	2	2	31	1	3	1	21.4533	0	0	0	0	0	0	1
1649	2	2	54	2	3	1	21.9525	0	5	0	30	0	1	1
1650	2	2	37	1	3	1						0	0	0
1651	2	2	42	2	3	1	22.6422	0	1	2	2	1	1	1
1652	2	2	28	2	2	1						0	0	0
1653	2	1	46	2	3	1						0	0	0
1654	2	1	52	2	1	1						0	0	0
1655	2	1	51	2	3	2	25.4848	0	2	6	6	1	1	1
1656	2	1	27	2	2	1	24.3072	0	6	1	6	1	1	1
1657	2	2	28	2	2	1	21.0077	4	5	6	8	1	1	1
1658	2	2	46	1	3	1						0	0	0
1659	2	1	18	2	1	1	20.6717	1	2	0	2	0	1	1
1660	2	1	40	2	1	1	30.934	0	5			0	0	0
1661	2	2	23	2	1	1	22.46	0	2	2	3	1	1	1
1662	2	2	33	2	3	2						0	0	0
1663	2	2	36	1	3	1	36.5062	0	1	0	1	0	1	1
1664	2	2	42	2	1	1	29.7211	0	0	3	6	1	1	1
1665	2	2	29	2	1	1	24.6181	0	3	0	6	0	1	1
1666	2	2	58	2	2	2	21.9525	1	0			0	0	0
1667	2	2	43	2	3	1	20.984	0	2	1	2	1	1	1
1668	2	2	52	2	3	1	26.9896	0	0	0	0	0	0	1
1669	3	1	23	2	1	2						0	0	0
1670	3	2	27	2	1	1	21.2585	0	0	0	1	0	1	1
1671	3	2	55	1	1	1	20.9366	0	0	0	0	0	0	1
1672	3	2	29	1	1	2	26.6749	0	3	0	5	0	1	1
1673	3	2	27	2	2	1	21.9774	6	6	6	6	1	1	1
1674	3	2	57	1	2	1	21.7994	0	2	0	2	0	1	1
1675	3	1	53	2	3	1	23.1427	0	1	0	1	0	1	1
1676	3	2	58	2	2	1	22.3094	4	8	5	8	1	1	1
1677	3	1	35	2	3	1	21.3294	0	2	2	3	1	1	1
1678	3	1	59	1	3	2	22.5914	0	0	0	0	0	0	1
1679	3	2	33	2	1	1						0	0	0
1680	3	2	60	2	2	1	25.5296	0	0			0	0	0
1681	3	2	46	1	3	1	25.8806	0	6	4	4	1	1	1
1682	3	1	44	2	3	1	24.6914	2	4	2	2	1	1	1
1683	3	1	46	2	3	1	23.2356	0	1	0	2	0	1	1
1684	3	2	63	1	1	2	19.9432	0	4	0	0	0	0	1
1685	3	1	37	2	3	1	27.7275	1	4	0	1	0	1	1
1686	3	1	43	2	3	1	24.8163	0	2	1	2	1	1	1
1687	3	2	50	2	3	1	20.6575	0	0	0	0	0	0	1
1688	3	2	46	2	2	1						0	0	0
1689	3	1	56	2	2	1	20.9402			0	4	0	1	1
1690	3	1	37	2	3	1	26.8817	0	0	0	2	0	1	1
1691	3	1	55	2	3	1	25.9043	0	5	0	5	0	1	1
1692	3	2	53	1	3	1	36.7072	6	20	6	6	1	1	1
1693	3	2	27	2	1	1	23.3887	0	0	0	3	0	1	1
1694	3	1	48	2	2	1						0	0	0
1695	3	2	40	1	3	1	21.847	2	4			0	0	0
1696	3	2	26	1	1	1	17.2635	0	2	0	3	0	1	1
1697	3	2	49	1	1	1	21.5139	0	5	2	6	1	1	1
1698	3	2	42	1	3	1	18.2531	0	0	0	2	0	1	1
1699	3	2	38	1	3	2	30.4878	0	30	0	40	0	1	1
1700	3	2	54	1	3	1	22.0386	0	0	0	1	0	1	1
1701	3	2	60	1	2	2						0	0	0
1702	3	2	41	2	2	1	19.7232	0	0	0	0	0	0	1
1703	3	2	51	1	3	2	22.1453	4	7	0	0	0	0	1
1704	3	2	52	2	1	2	28.7319	0	0	0	0	0	0	1
1705	3	2	41	1	3	1	32.112	0	0	0	0	0	0	1
1706	3	2	30	2	2	1	20.0617	0	1	0	1	0	1	1
1707	3	2	44	2	3	1						0	0	0
1708	3	2	46	1	3	1				0	2	0	1	1
1709	3	2	57	2	2	1	21.9525	0	0	2	6	1	1	1
1710	3	2	53	1	3	1	21.3578	0	1	0	1	0	1	1
1711	3	2	49	1	3	1	22.5896	5	5	0	0	0	0	1
1712	3	1	31	2	1	1	22.4088	0	0	1	2	1	1	1
1713	3	2	48	1	1	1	21.4533	0	5	0	0	0	0	1
1714	3	2	29	2	2	1	22.0317	0	6	0	12	0	1	1
1715	3	2	39	2	2	2	35.4938	0	5	40	5	1	1	1
1716	3	2	62	1	2	1	21.6128	0	0	0	0	0	0	1
1717	3	2	24	2	2	1	21.2963	0	5			0	0	0
1718	3	2	23	2	1	1	19.8177	0	0	0	0	0	0	1
1719	3	1	59	1	2	1	23.3747	0	0	0	0	0	0	1
1720	3	2	47	1	3	1	20.9042	6	0	0	2	0	1	1
1721	3	2	36	1	3	1						0	0	0
1722	3	1	35	1	3	1	23.04	1	1	0	1	0	1	1
1723	3	2	43	2	3	1	20.0474	1	2	0	2	0	1	1
1724	3	1	32	2	1	2	21.4771	0	0			0	0	0
1725	3	1	21	2	2	1	22.3055	0	0			0	0	0
1726	3	1	51	2	3	1	26.3158	0	0	0	0	0	0	1
1727	3	2	45	2	3	1	19.5354	0	0	0	0	0	0	1
1728	3	2	32	1	3	1						0	0	0
1729	3	2	42	2	3	1	21.83	0	3	0	30	0	1	1
1730	3	2	53	1	2	1	19.2894	0	0	0	0	0	0	1
1731	3	1	58	2	2	1	27.7743	0	0			0	0	0
1732	3	2	44	1	3	1	19.7133	0	6	0	4	0	1	1
1733	3	1	27	2	2	1						0	0	0
1734	3	1	32	2	1	1	26.2966	0	2	0	0	0	0	1
1735	3	1	34	2	2	1	22.9071	0	4	0	4	0	1	1
1736	3	2	24	1	2	1	20.0692	0	2			0	0	0
1737	3	1	44	1	1	1	20.6193	0	0	2	4	1	1	1
1738	3	1	36	2	3	1	25.9259	0	0	2	3	1	1	1
1739	3	1	32	2	2	1	24.3375	0	0	6	6	1	1	1
1740	3	1	28	2	2	2	27.1267	1	5	0	5	0	1	1
1741	3	1	41	2	3	1						0	0	0
1742	3	1	27	2	2	1	27.4717	4	5			0	0	0
1743	3	1	18	2	1	1	21.1327	0	3			0	0	0
1744	3	1	26	2	1	1						0	0	0
1745	3	2	31	2	2	1	20.8086	0	0	0	0	0	0	1
1746	3	2	34	2	1	1						0	0	0
1747	3	1	31	2	1	1	19.4094	0	1	0	0	0	0	1
1748	3	1	58	2	3	2	26.0933	0	0	0	2	0	1	1
1749	3	2	24	2	2	1	22.3094	0	0			0	0	0
1750	3	2	41	2	3	1	19.7232	0	0	0	3	0	1	1
1751	3	2	40	1	2	1						0	0	0
1752	3	2	51	2	3	2						0	0	0
1753	3	1	43	2	3	1	24.2513	0	0	2	5	1	1	1
1754	3	1	51	2	3	1	25.1278	0	0	0	1	0	1	1
1755	3	1	25	2	3	1						0	0	0
1756	3	2	38	1	3	1	26.7299	0	5	3	6	1	1	1
1757	3	1	43	2	3	1	24.6914	0	0	5	5	1	1	1
1758	3	2	27	1	2	1	22.9591	0	0	0	0	0	0	1
1759	3	1	41	2	3	1	24.811	0	0	0	0	0	0	1
1760	3	2	55	1	3	1	24.3141	0	2	0	1	0	1	1
1761	3	2	49	1	1	1	19.1001	0	0	0	2	0	1	1
1762	3	2	49	1	3	1	21.2245	4	6	26	70	1	1	1
1763	3	2	48	2	1	1	29.271	1	4	4	4	1	1	1
1764	3	2	50	2	2	1	31.8339	0	0	0	2	0	1	1
1765	3	2	38	1	1	1	16.4644	1	1	3	0	1	0	1
1766	3	1	33	2	3	1						0	0	0
1767	3	2	46	2	3	1	28.6851	6	0			0	0	0
1768	3	2	23	1	2	2	23.3887	0	0	0	0	0	0	1
1769	3	2	42	1	3	1	18.194	0	2	0	0	0	0	1
1770	3	2	21	2	2	1	21.4533	3	5			0	0	0
1771	3	2	44	1	3	2	22.921	0	0	3	5	1	1	1
1772	3	2	29	1	3	2	24.0238	0	0	0	6	0	1	1
1773	3	1	55	1	2	1	21.7776	2	2	2	3	1	1	1
1774	3	2	49	1	3	1	20.976	0	0			0	0	0
1775	3	2	46	1	3	1	22.1453	6	6	6	6	1	1	1
1776	3	2	40	1	3	1	24.4898	1	2			0	0	0
1777	3	2	50	1	2	1	19.487	0	0	0	7	0	1	1
1778	3	1	46	1	1	1	26.3151	0	3	5	16	1	1	1
1779	3	2	55	2	2	1	21.9525	0	0	0	0	0	0	1
1780	3	2	22	2	1	1	28.7347	3	6	5	5	1	1	1
1781	3	2	36	1	3	1	26.2917	0	3			0	0	0
1782	3	2	24	2	2	1						0	0	0
1783	3	2	43	1	3	1	21.9138	0	4	0	0	0	0	1
1784	3	1	40	2	3	1						0	0	0
1785	3	1	43	2	3	1	21.6066	0	0	0	0	0	0	1
1786	3	1	41	2	3	1	20.9024	0	0	0	3	0	1	1
1787	3	2	37	1	3	1	25.2493	5	7	5	7	1	1	1
1788	3	2	43	2	1	1	36.7537	2	5	5	5	1	1	1
1789	3	2	52	1	3	2	24.1115	1	0	1	4	1	1	1
1790	3	1	36	2	2	1	28.3951	0	6			0	0	0
1791	3	2	28	2	1	1	19.8839	0	0	6	0	1	0	1
1792	3	2	45	2	2	1	20.9877	0	3	0	3	0	1	1
1793	3	1	41	2	3	1	23.8895	0	2	2	6	1	1	1
1794	3	2	38	2	2	1						0	0	0
1795	3	2	34	1	3	2	24.8163	0	1	2	1	1	1	1
1796	3	2	31	1	3	1	20.9573	6	0	0	5	0	1	1
1797	3	2	46	1	3	2						0	0	0
1798	3	2	30	2	2	2						0	0	0
1799	3	2	43	2	3	1	21.6296	0	0	1	14	1	1	1
1800	3	2	46	2	3	1	22.1526	0	0	0	0	0	0	1
1801	3	1	31	2	3	1	24.5435	0	2			0	0	0
1802	3	2	45	2	2	1	32.8824	2	3			0	0	0
1803	3	1	49	2	3	1	30.6689	0	0	0	0	0	0	1
1804	3	2	37	1	3	1	22.3214	0	0	0	2	0	1	1
1805	3	2	26	2	2	1						0	0	0
1806	3	2	51	2	1	1	29.7442	0	0	0	0	0	0	1
1807	3	1	58	2	1	2	25.4017	0	0	0	0	0	0	1
1808	3	2	42	1	3	1	23.7664	2	5			0	0	0
1809	3	1	54	2	3	1	23.4052	3	5	3	4	1	1	1
1810	3	2	29	2	1	1	19.2894	0	0	0	1	0	1	1
1811	3	1	44	2	3	1	23.8895	2	3	6	6	1	1	1
1812	3	1	42	2	3	1	22.3954	0	0	0	2	0	1	1
1813	3	1	18	2	3	2	21.5	0	0	0	2	0	1	1
1814	3	1	29	2	2	1						0	0	0
1815	3	1	50	2	2	2	30.0041	0	0	7	7	1	1	1
1816	3	1	36	2	3	1	24.093	0	0	0	2	0	1	1
1817	3	1	40	2	2	1	27.1731	0	0	0	0	0	0	1
1818	3	2	46	1	3	1	18.424	0	0	0	1	0	1	1
1819	3	1	22	2	1	1						0	0	0
1820	3	1	61	1	2	1	26.0044	0	2	0	2	0	1	1
1821	3	1	31	2	2	2	25.0593	0	2	1	0	1	0	1
1822	3	2	31	1	3	1	21.0772					0	0	0
1823	3	1	60	2	3	1	22.7903	0	0	0	7	0	1	1
1824	3	2	24	2	2	2	26.7539	0	0	0	0	0	0	1
1825	3	1	27	2	1	1	22.3537	0	0	0	1	0	1	1
1826	3	2	50	2	3	1	21.2306	0	0	0	0	0	0	1
1827	3	2	30	2	2	1	21.6128	0	3	0	2	0	1	1
1828	3	2	54	1	1	1	23.7387	0	5	0	3	0	1	1
1829	3	1	56	1	3	1	26.5759	0	0	0	4	0	1	1
1830	3	2	43	1	3	1	24.8016	2	6	0	5	0	1	1
1831	3	2	48	1	1	1	20.5151	0	5			0	0	0
1832	3	2	30	2	1	1	23.03	0	0	0	4	0	1	1
1833	3	2	53	2	1	2	23.3887	0	2	1	5	1	1	1
1834	3	2	21	2	1	1	18.0697	0	3	2	5	1	1	1
1835	3	2	47	1	3	2	21.9363	0	0	0	3	0	1	1
1836	3	2	55	2	1	1	23.8087	0	0	0	0	0	0	1
1837	3	2	46	1	3	1	20.6612	0	2	0	1	0	1	1
1838	3	2	58	2	3	1	21.4533	0	0	0	0	0	0	1
1839	3	2	52	2	1	1	20.7967	0	0	0	0	0	0	1
1840	3	2	42	1	3	1	24.8016	0	0	0	0	0	0	1
1841	3	1	34	2	3	1	21.4476	0	0	0	4	0	1	1
1842	3	2	25	2	1	1	20.9877	3	3			0	0	0
1843	3	2	40	1	3	1	20.1956	2	0	2	0	1	0	1
1844	3	2	50	2	3	1	19.0451	0	0	0	0	0	0	1
1845	3	1	40	2	3	1	28.8827	0	2	0	1	0	1	1
1846	3	1	38	1	3	1	29.0367	1	1	0	6	0	1	1
1847	3	1	50	2	2	1	21.1616	0	2	3	5	1	1	1
1848	3	1	40	2	3	1	23.1481	0	0	0	0	0	0	1
1849	3	1	44	2	3	1	24.4576	0	0	0	0	0	0	1
1850	3	1	51	2	2	1	23.0825	0	0			0	0	0
1851	3	1	32	1	2	1	20.8308	5	6			0	0	0
1852	3	1	36	2	2	1	22.9441	0	0			0	0	0
1853	3	2	48	1	2	1						0	0	0
1854	3	1	31	1	3	2	24.6914	0	0			0	0	0
1855	3	1	24	1	2	1	23.5102	0	0	0	0	0	0	1
1856	3	2	27	2	2	1	28.5767	0	0	0	0	0	0	1
1857	3	2	38	2	1	2						0	0	0
1858	3	2	38	2	2	1	20.5226	0	0	0	0	0	0	1
1859	3	2	48	2	1	1	26.1962	6	0	0	0	0	0	1
1860	3	2	45	2	1	1	28.3447	0	0	2	3	1	1	1
1861	3	2	57	2	2	1	26.4463	0	0	0	0	0	0	1
1862	3	1	27	2	2	1						0	0	0
1863	3	1	40	2	3	1						0	0	0
1864	3	1	21	2	1	1				0	0	0	0	1
1865	3	1	50	2	3	1	24.4857	0	0	6	6	1	1	1
1866	3	2	26	2	2	1						0	0	0
1867	3	2	19	1	3	1	26.2649	0	0			0	0	0
1868	3	1	35	2	3	1	25.335	0	0	0	1	0	1	1
1869	3	2	18	2	3	1						0	0	0
1870	3	1	47	2	3	1	19.8685	0	0	0	0	0	0	1
1871	3	1	43	2	3	1	29.9803	0	0	0	4	0	1	1
1872	3	2	33	2	3	1	20.148	0	1	0	0	0	0	1
1873	3	2	56	1	3	1	21.2245	0	0	0	5	0	1	1
1874	3	2	45	1	3	1						0	0	0
1875	3	2	46	1	3	1	22.8928	0	0	5	14	1	1	1
1876	3	1	29	2	2	1	22.3517	0	12	0	10	0	1	1
1877	3	1	29	2	1	1	24.7206	0	1	0	0	0	0	1
1878	3	1	34	1	3	1	25.7618	0	0	0	1	0	1	1
1879	3	1	58	2	3	1	26.0262	0	0	0	0	0	0	1
1880	3	2	46	1	3	1	20.2449	0	0	0	0	0	0	1
1881	3	2	52	2	2	2	24.093	0	0	0	0	0	0	1
1882	3	2	34	1	3	1						0	0	0
1883	3	1	36	2	2	1	23.5457	0	0	0	0	0	0	1
1884	3	2	56	1	1	1	23.3844	0	1	0	0	0	0	1
1885	3	1	57	2	3	1	24.8584	0	4	0	5	0	1	1
1886	3	2	30	2	2	1	21.9136	0	3			0	0	0
1887	3	1	40	1	3	1						0	0	0
1888	3	2	40	2	3	1	30.095	0	0			0	0	0
1889	3	2	34	2	2	1						0	0	0
1890	3	1	33	1	1	1	22.0688	0	1	4	4	1	1	1
1891	3	1	25	2	2	1						0	0	0
1892	3	2	37	2	2	1	24.7721	1	4	0	3	0	1	1
1893	3	2	46	2	2	1	22.3863	0	0	3	5	1	1	1
1894	3	2	53	2	3	1						0	0	0
1895	3	2	24	1	1	1	19.0311	0	2	0	1	0	1	1
1896	3	1	38	2	3	1	22.6422	3	15	3	40	1	1	1
1897	3	1	35	1	2	1	20.6541	0	1			0	0	0
1898	3	2	31	2	2	1	19.9573	0	2	0	0	0	0	1
1899	3	2	26	2	2	1	17.9902	0	0	0	0	0	0	1
1900	3	1	46	2	3	2	24.0213	0	1			0	0	0
1901	3	1	54	2	2	1	22.9917	0	0	0	0	0	0	1
1902	3	2	19	1	1	1						0	0	0
1903	3	2	34	2	2	2	27.7551	0	0	0	2	0	1	1
1904	3	2	37	1	3	1	20.6228	0	0	4	14	1	1	1
1905	3	2	25	2	1	1	25.5102	0	3	2	3	1	1	1
1906	3	1	24	2	1	1	21.0938	0	0	0	2	0	1	1
1907	3	2	42	1	3	1	18.424	0	0	1	1	1	1	1
1908	3	1	45	2	3	1	28.0584	0	0	0	3	0	1	1
1909	3	1	43	2	3	1	23.5036	0	2	0	2	0	1	1
1910	3	2	38	1	3	1	22.5896	0	0	0	0	0	0	1
1911	3	2	55	1	3	1	21.6049	0	5	0	20	0	1	1
1912	3	1	45	2	3	1	22.5914	12	6	0	2	0	1	1
1913	3	1	50	2	2	1	24.8356	0	0	0	2	0	1	1
1914	3	2	37	2	2	1	18.937	0	0	0	0	0	0	1
1915	3	2	30	2	2	1	23.6652	0	5	0	4	0	1	1
1916	3	2	47	1	3	1						0	0	0
1917	3	2	49	1	1	1	21.7859	0	0	0	0	0	0	1
1918	3	2	49	2	3	1	25.1278	0	4	2	4	1	1	1
1919	3	2	52	1	2	1						0	0	0
1920	3	1	49	2	3	2						0	0	0
1921	3	2	44	1	3	2						0	0	0
1922	3	1	47	2	2	2	25.7255	2	4	4	3	1	1	1
1923	3	1	50	2	3	1	22.2767	0	7	0	7	0	1	1
1924	3	1	30	2	2	1	22.7147	0	0	0	0	0	0	1
1925	3	2	56	2	2	1	25.6055	4	3	0	0	0	0	1
1926	3	1	62	2	2	1	26.1962	6	0	6	0	1	0	1
1927	3	1	42	2	3	1	29.0123	0	0	0	0	0	0	1
1928	3	1	38	2	3	1	25.6173	10	14			0	0	0
1929	3	1	47	2	2	1	26.0044	0	0	3	3	1	1	1
1930	3	2	43	1	3	1				3	4	1	1	1
1931	3	2	40	1	3	1	24.2123	0	0	0	0	0	0	1
1932	3	2	34	2	2	1	26.4463	0	0	0	3	0	1	1
1933	3	2	26	2	2	1	35.0128	0	0	4	4	1	1	1
1934	3	2	63	1	2	2	22.9481	6	0	6	3	1	1	1
1935	3	2	42	1	3	1	24.8163	1	10	6	10	1	1	1
1936	3	2	32	2	2	1	21.1553	0	7	0	2	0	1	1
1937	3	2	29	2	2	1	20.8308	0	0	0	0	0	0	1
1938	3	2	35	2	2	1	19.9432	0	0	0	3	0	1	1
1939	3	2	25	2	1	2						0	0	0
1940	3	2	58	2	2	1	21.5451	1	2	1	3	1	1	1
1941	3	2	46	1	3	1	23.1241	0	1	0	0	0	0	1
1942	3	1	44	2	3	2	24.3767	0	0	4	5	1	1	1
1943	3	2	45	1	2	2	25.6896	0	0	0	0	0	0	1
1944	3	2	38	1	3	1						0	0	0
1945	3	1	50	2	3	1	23.5898	0	0	0	0	0	0	1
1946	3	2	37	1	3	1	33.4124	0	1	0	0	0	0	1
1947	3	2	46	2	2	1	22.9544	8	8	8	8	1	1	1
1948	3	2	43	2	3	1						0	0	0
1949	3	2	41	2	3	1	20.2812	0	0	0	0	0	0	1
1950	3	2	47	2	3	1						0	0	0
1951	3	1	25	1	1	1	22.9926	0	0			0	0	0
1952	3	2	27	2	2	1	23.8367	0	0	0	0	0	0	1
1953	3	2	28	2	2	2	22.4913	0	0	0	0	0	0	1
1954	3	2	28	1	1	1	25.1063	0	0	1	2	1	1	1
1955	3	2	54	2	2	1	21.3068	0	0	0	0	0	0	1
1956	3	2	54	1	1	2	20.7612	0	0	0	3	0	1	1
1957	3	2	25	2	2	2	21.2245	0	0	14	14	1	1	1
1958	3	2	22	2	1	1						0	0	0
1959	3	2	53	1	2	2	26.4381	2	2			0	0	0
1960	3	1	51	2	3	2	27.0874	0	30	0	6	0	1	1
1961	3	2	28	1	2	1	20.0617	0	6	0	4	0	1	1
1962	3	2	60	1	1	1	22.9591	0	0	6	6	1	1	1
1963	3	2	44	1	3	1	21.5139	0	2	0	2	0	1	1
1964	3	2	29	2	2	1	25.0593	0	6	2	1	1	1	1
1965	3	1	56	2	3	1				0	0	0	0	1
1966	3	2	48	1	3	1	21.8871	0	0	2	2	1	1	1
1967	3	2	48	2	3	1	28.7347	0	0	0	0	0	0	1
1968	3	1	45	2	3	1	26.3094	0	0	0	0	0	0	1
1969	3	1	50	2	3	1	29.321	0	5	0	5	0	1	1
1970	3	2	22	2	2	1						0	0	0
1971	3	1	36	2	2	1	23.7196	0	1	0	0	0	0	1
1972	3	2	57	2	2	1	26.4236	0	0	0	0	0	0	1
1973	3	2	50	2	3	1	22.9854	0	0	0	2	0	1	1
1974	3	2	40	1	3	1	23.9869	0	0	2	6	1	1	1
1975	3	1	29	2	1	1	24.2322	0	0	0	2	0	1	1
1976	3	1	37	2	1	1	22.448	0	0	0	0	0	0	1
1977	3	1	49	2	3	1	28.3108	0	3	0	0	0	0	1
1978	3	2	51	2	3	1	20.83	0	0	0	0	0	0	1
1979	3	2	26	1	2	2						0	0	0
1980	3	2	27	2	1	1	19.8839					0	0	0
1981	3	2	36	2	3	1	23.5078	0	5	0	10	0	1	1
1982	3	2	38	1	3	1	22.7732	0	3	1	3	1	1	1
1983	3	2	48	2	3	2	20.9366	0	7	0	6	0	1	1
1984	3	2	44	2	2	1	18.6851	0	0	0	3	0	1	1
1985	3	2	25	1	1	2	18.4425	0	3	0	1	0	1	1
1986	3	1	39	2	3	1	26.8406	0	0	0	0	0	0	1
1987	3	1	28	2	2	1	25.8806	0	9	0	2	0	1	1
1988	3	1	44	2	1	2						0	0	0
1989	3	2	48	2	3	1	19.3792	0	0	1	1	1	1	1
1990	3	2	57	2	1	1	22.7615	0	0	0	0	0	0	1
1991	3	1	26	2	1	2						0	0	0
1992	3	2	45	2	3	1				0	6	0	1	1
1993	3	2	49	1	3	1	22.2041	0	0	0	0	0	0	1
1994	3	1	38	2	3	1	20.5128	0	0	0	2	0	1	1
1995	3	1	27	2	2	1						0	0	0
1996	3	1	35	2	2	1	23.2005	2	4	0	0	0	0	1
1997	3	1	46	2	3	1						0	0	0
1998	3	1	41	2	3	1						0	0	0
1999	3	1	19	1	1	1		2	5	1	5	1	1	1
[truncated: 1,162 more rows]
